# Supplementary material for: Automation-Induced Complacency Potential: Development and Validation of a New Scale
Source: Front Psychol. 2019 Feb 19;10:225. doi: 10.3389/fpsyg.2019.00225 (PMC6389673; doi:10.3389/fpsyg.2019.00225)
Supplement: Supplementary file 1 [file Data_Sheet_1.ZIP]

Archive with 7 entries (7 files):
- Output to submit with revision/~$asurement model including all predictors.docx
- Output to submit with revision/AllScalesCFA.R
- Output to submit with revision/AllScalesForCFA.csv
- Output to submit with revision/AllScalesForCFA.csv.txt
- Output to submit with revision/Criterion-RelatedValidity.spv
- Output to submit with revision/EFA & Sample 1 Reliability Output.spv
- Output to submit with revision/Measurement model including all predictors.docx
