# Supplementary material for: Automation-Induced Complacency Potential: Development and Validation of a New Scale
Source: Front Psychol. 2019 Feb 19;10:225. doi: 10.3389/fpsyg.2019.00225 (PMC6389673; doi:10.3389/fpsyg.2019.00225)
Supplement: Supplementary file 1 [file Data_Sheet_1.ZIP › Output to submit with revision/AllScalesCFA.R]

# Load relevant packages
library(lavaan)
library(semPlot)

# Import AllScalesForCFA.csv

######## Measurement Model with All Scales Except DV  ############

measures <- 'AW =~ AICP1 + AICP2 + AICP3 + AICP4 + AICP6
  M=~ AICP5 + AICP7 + AICP8 + AICP9 +AICP10
  AW ~~ M
  CPRS =~ CPRS1 + CPRS2 + CPRS3 + CPRS4 + CPRS5 + CPRS6 + CPRS7 + CPRS8 + CPRS9 + CPRS10 + CPRS11 + CPRS12
  HE =~ HE1 + HE2 + HE3 + HE6
  AN =~ AN1 + AN2 + AN4
  HE ~~ AN
  Propensity =~ PT1 + PT2 + PT3 + PT4 + PT5 + PT6
  MT =~ MT1 + MT2 + MT3 + MT4 + MT5
  AW ~~ CPRS
  AW ~~ HE
  AW ~~ AN
  AW ~~ Propensity
  AW ~~ MT
  M ~~ CPRS
  M ~~ HE
  M ~~ AN
  M ~~ Propensity
  M ~~ MT
  CPRS ~~ HE
  CPRS ~~ AN
  CPRS ~~ Propensity
  CPRS ~~ MT
  HE ~~ Propensity
  HE ~~ MT
  Propensity ~~ MT'

semPaths(measures)


semPaths(TwoFactor)
twoModel <- cfa(TwoFactor, cfaData)
inspect(twoModel)
parameterestimates(twoModel)
fitmeasures(twoModel)
standardizedsolution(twoModel)
modificationindices(twoModel)
