# Supplementary material for: Automation-Induced Complacency Potential: Development and Validation of a New Scale
Source: Front Psychol. 2019 Feb 19;10:225. doi: 10.3389/fpsyg.2019.00225 (PMC6389673; doi:10.3389/fpsyg.2019.00225)
Supplement: Supplementary file 1 [file Data_Sheet_1.ZIP › Output to submit with revision/AllScalesForCFA.csv]

AICP1	AICP2	AICP3	AICP4	AICP5	AICP6	AICP7	AICP8	AICP9	AICP10	AN1	AN2	AN3	AN4	HE1	HE2	HE3	HE4	HE5	HE6	MT1	MT2	MT3	MT4	MT5	PT1	PT2	PT3	PT4	PT5	PT6	CPRS1	CPRS2	CPRS3	CPRS4	CPRS5	CPRS6	CPRS7	CPRS8	CPRS9	CPRS10	CPRS11	CPRS12	DV1	DV2	DV3	DV4	DV5	DV6	DV7
4	4	5	5	2	4	2	2	2	3	4	4	3	2	2	3	3	2	2	2	4	4	4	4	4	4	3	4	4	4	3	4	5	2	4	3	4	2	4	2	4	1	4	2	3	4	3	2	2	4
3	3	3	3	2	3	3	2	4	3	3	3	3	3	3	3	3	3	3	3	3	3	2	3	4	4	4	4	4	4	4	5	5	5	3	3	3	3	2	3	3	3	3	3	4	4	4	4	4	4
4	5	5	4	2	4	4	3	3	4	4	2	2	4	2	3	3	2	3	1	2	2	1	2	2	4	4	3	3	4	3	4	4	3	4	4	4	3	4	5	4	3	2	3	3	4	3	3	2	3
4	4	4	4	2	3	4	4	4	4	3	2	2	2	2	4	2	3	3	2	4	4	4	4	3	4	4	4	4	4	4	5	5	4	5	3	5	3	5	3	3	3	4	3	3	5	3	3	2	4
4	3	3	2	2	3	3	4	3	3	2	2	3	3	4	3	3	4	3	4	4	3	4	3	3	4	3	3	3	3	3	4	2	4	3	4	3	3	3	2	3	2	3	4	3	3	2	3	2	3
4	5	4	4	1	4	2	4	2	3	4	4	2	4	2	3	4	4	2	2	3	2	1	2	2	4	4	4	4	4	4	5	2	5	5	3	4	3	4	5	4	3	3	2	2	2	2	2	3	3
3	4	4	3	3	4	4	5	4	4	3	3	4	3	2	4	3	3	3	2	5	4	4	4	3	3	4	4	5	4	4	4	4	3	3	4	3	1	4	4	4	3	4	1	3	2	2	2	2	3
4	5	5	5	2	4	2	1	3	3	5	4	5	4	4	5	5	5	2	4	2	1	1	1	2	5	5	5	5	5	4	4	5	4	3	5	4	5	5	5	5	5	4	2	2	4	5	5	4	4
4	4	4	4	2	4	4	2	4	4	3	4	4	4	3	3	4	3	2	3	4	4	2	4	4	4	2	4	3	4	4	4	4	4	4	4	4	2	2	4	4	4	4	4	4	4	4	4	4	4
5	5	4	4	2	3	2	2	1	3	2	3	1	2	1	1	3	2	2	1	3	4	3	3	4	4	4	4	4	4	4	3	4	3	4	3	4	1	3	5	3	3	2	2	4	4	5	4	2	4
4	4	4	4	2	4	4	2	3	3	2	2	4	2	4	4	4	5	3	4	3	3	2	3	4	5	5	4	4	5	4	4	4	4	4	4	4	5	5	4	4	4	4	3	2	2	2	2	3	3
4	4	4	2	2	4	4	4	4	4	4	2	4	2	2	4	4	4	2	2	5	5	4	5	5	4	5	4	4	4	2	5	4	2	4	4	4	4	5	3	4	2	4	3	4	3	2	2	2	4
4	4	5	5	2	4	3	4	4	4	4	2	3	4	2	4	3	4	4	2	2	2	2	2	2	4	4	4	4	4	4	4	4	3	4	3	5	5	5	5	5	2	2	2	4	3	2	3	3	3
4	4	4	5	2	4	2	1	2	4	2	1	4	4	1	4	4	2	4	2	1	1	1	1	1	4	4	4	4	4	3	5	5	4	5	4	5	4	5	5	5	3	2	3	2	4	2	4	3	4
4	4	5	4	2	5	3	2	3	3	2	1	4	2	2	3	4	3	3	2	4	3	3	4	4	4	4	4	4	4	4	5	5	4	4	5	5	4	5	4	4	3	4	2	3	4	4	3	4	2
5	5	4	4	2	4	2	3	3	3	2	1	2	2	2	2	3	3	3	2	2	2	2	2	2	4	4	4	3	4	3	4	4	3	5	4	4	5	5	4	4	2	3	3	3	2	2	3	2	3
4	4	4	3	2	4	2	3	2	2	2	2	2	2	1	2	3	2	2	1	2	2	2	2	2	4	4	4	4	4	4	4	4	3	4	3	4	3	4	3	4	2	3	4	4	3	5	5	3	3
4	4	4	4	2	4	2	2	2	3	3	2	4	3	2	4	2	4	2	2	2	4	4	4	4	4	4	4	4	4	4	4	4	3	4	3	4	4	4	2	4	2	3	2	2	3	3	3	3	3
2	2	3	1	4	2	2	5	2	1	4	4	1	1	1	1	1	5	5	1	1	1	5	2	3	2	3	3	2	3	3	3	3	3	3	2	2	5	4	3	2	2	2	3	2	3	3	2	3	2
2	3	3	4	2	4	3	2	3	4	2	2	3	3	1	1	2	2	3	4	5	3	2	4	3	2	3	3	3	3	3	4	3	4	4	4	2	4	3	4	4	4	3	3	2	4	3	3	4	5
4	4	4	4	3	4	3	3	3	4	3	2	4	3	3	4	3	3	4	2	2	2	2	2	2	4	4	4	4	4	4	4	4	3	4	4	4	4	4	3	3	3	3	2	2	2	3	2	5	3
4	5	5	2	2	4	2	2	3	2	1	1	4	1	1	2	2	4	5	1	2	2	3	3	2	4	4	4	4	4	4	4	4	4	4	5	5	4	5	4	2	2	2	1	2	4	3	2	2	2
5	5	5	5	1	5	2	2	2	3	4	3	5	4	2	4	4	3	3	3	2	2	2	2	3	5	5	5	5	5	5	5	5	3	5	5	5	2	4	4	5	3	4	2	3	2	5	4	3	4
5	4	4	4	1	5	3	2	2	3	1	1	4	4	2	4	3	2	4	2	5	4	4	4	4	5	5	5	5	4	5	4	5	5	5	4	5	5	5	5	2	2	5	2	2	3	3	4	3	3
4	5	4	4	3	5	4	4	4	4	3	2	2	3	2	4	4	3	3	2	3	3	3	3	3	5	5	5	5	5	4	4	4	4	4	3	4	5	5	5	3	3	4	2	2	4	3	2	2	2
4	4	4	4	3	4	3	2	2	4	2	2	4	3	2	4	3	2	2	2	4	4	4	4	4	4	5	4	2	4	4	4	4	3	5	4	4	2	5	3	4	2	4	2	4	2	5	5	2	5
5	5	5	5	3	4	3	4	5	5	3	2	4	3	4	4	4	4	3	2	4	3	1	3	3	4	4	5	5	5	5	5	5	5	5	5	5	4	5	4	5	3	4	1	1	1	1	2	3	3
5	5	5	5	3	5	4	5	5	5	2	1	4	5	2	4	4	4	2	4	2	2	2	2	3	5	5	5	5	5	5	5	5	5	5	4	5	5	5	5	4	3	5	2	1	3	1	1	1	2
2	3	2	2	2	2	2	3	4	4	4	3	2	2	2	4	2	2	2	2	3	3	2	2	4	4	2	4	2	2	3	4	4	2	2	4	4	4	4	2	4	2	4	4	2	2	3	2	3	4
5	5	5	5	4	4	4	4	4	4	3	2	3	2	3	4	3	4	3	3	2	2	2	2	2	5	5	5	5	5	4	4	4	3	5	4	4	4	5	4	4	3	5	2	2	2	2	2	2	2
4	4	4	4	2	4	2	2	4	4	4	2	4	4	4	5	5	4	2	4	4	4	4	4	4	5	5	5	5	5	5	5	5	5	5	2	5	4	5	4	4	4	4	4	4	4	4	2	2	4
4	4	5	4	2	4	4	2	3	3	3	3	4	4	1	4	3	2	2	1	2	2	2	2	2	3	2	4	2	3	4	4	4	2	4	3	4	4	4	3	3	2	4	2	3	2	2	3	1	2
4	4	4	3	1	3	4	4	3	4	2	1	2	2	2	2	2	2	2	2	2	4	2	2	4	2	2	3	1	4	2	4	3	2	3	2	3	2	5	4	4	2	4	3	2	3	1	3	2	4
5	5	5	5	2	5	3	4	4	4	2	2	2	2	2	4	4	3	4	2	4	4	4	4	4	4	4	4	4	4	3	3	2	4	4	3	4	4	5	5	5	3	3	3	3	2	2	3	4	3
4	2	4	4	3	4	2	3	3	3	2	4	2	3	3	4	4	4	3	3	4	4	4	3	4	3	4	4	4	3	2	2	2	4	4	4	2	4	3	4	2	3	4	3	5	4	5	3	4	3
4	4	4	4	3	4	2	4	4	3	4	1	2	2	1	4	4	3	3	2	2	2	2	2	2	4	4	5	4	4	4	5	5	4	5	5	5	4	5	5	5	3	3	2	2	2	1	2	1	2
4	3	3	4	1	5	4	3	3	4	4	4	5	5	5	5	4	2	1	5	5	4	3	4	5	5	5	3	5	5	5	4	3	3	4	4	5	2	3	3	4	5	5	5	4	3	3	4	4	3
5	4	4	4	1	4	2	2	2	5	4	2	4	4	2	4	4	4	2	4	1	1	1	5	4	4	4	4	4	4	4	5	5	4	5	4	4	2	1	4	4	5	4	4	3	3	4	4	3	3
4	4	4	4	2	4	2	2	2	2	2	2	4	4	2	4	4	4	4	2	5	5	4	5	5	4	4	4	4	4	4	4	4	4	4	4	4	4	4	4	4	4	4	2	2	3	2	3	3	3
4	4	4	4	2	3	4	3	4	4	3	2	2	3	2	3	3	2	2	2	4	4	3	4	4	4	3	4	4	4	4	4	4	3	4	3	4	3	2	4	4	3	2	3	3	3	4	4	2	3
4	4	4	4	2	4	2	4	4	3	4	2	3	3	2	4	3	3	2	3	2	2	2	2	2	3	4	4	3	4	4	4	3	4	4	3	4	4	4	4	4	3	4	1	1	1	2	2	2	1
4	5	4	4	1	4	5	2	5	4	1	2	2	4	2	4	4	2	1	4	4	4	1	4	4	4	5	5	5	4	4	5	5	5	4	5	4	3	1	5	5	5	1	3	4	1	1	1	1	2
4	4	4	5	2	4	2	2	2	3	1	1	2	2	1	4	3	4	4	2	1	1	1	1	1	5	4	4	4	4	4	5	4	3	5	3	5	5	4	4	2	2	3	2	1	3	1	4	1	4
5	5	4	4	4	4	4	4	4	4	4	4	4	4	2	4	3	4	4	2	2	2	2	2	2	4	4	4	4	4	4	4	4	4	4	4	4	4	4	2	3	3	4	2	3	2	2	3	4	4
4	4	4	3	2	3	2	2	2	2	3	2	3	2	2	3	4	2	3	2	2	2	2	2	2	4	4	3	2	3	3	4	4	4	4	3	4	3	4	5	3	2	2	2	4	4	4	4	4	4
4	5	5	5	1	4	5	2	4	4	2	1	4	4	2	4	4	2	2	3	4	3	3	4	4	4	4	5	4	4	4	4	2	3	4	4	4	2	1	1	5	5	4	4	5	5	5	5	5	5
5	5	5	5	2	5	3	3	2	4	5	5	5	5	4	4	4	4	1	2	5	5	3	5	4	5	5	5	5	5	5	5	5	5	5	4	4	5	5	5	4	3	5	4	1	3	5	5	4	3
4	2	4	4	1	2	4	3	4	5	4	3	2	2	1	1	1	5	3	2	3	2	3	3	4	4	4	3	2	4	3	4	4	3	4	4	3	4	3	3	4	4	3	3	2	4	3	1	2	4
5	4	4	4	2	4	2	3	4	2	2	2	2	2	2	4	3	3	4	2	4	4	4	4	4	4	4	5	5	5	4	4	4	5	4	4	4	4	1	3	4	3	4	4	3	3	3	4	4	3
5	4	4	4	2	5	3	2	2	4	4	4	4	4	2	4	2	4	2	4	4	4	2	4	4	4	4	5	4	4	3	5	5	4	4	3	4	5	4	5	2	2	4	4	4	4	3	3	3	3
4	4	5	4	2	4	2	4	4	2	4	3	4	5	1	4	3	4	4	2	2	2	2	2	3	4	4	5	5	5	4	4	4	4	4	1	4	5	5	5	4	2	2	3	2	3	5	3	1	3
4	4	4	4	2	3	3	3	3	3	2	2	2	2	2	3	3	3	2	2	4	4	4	4	4	4	4	4	3	4	4	4	4	4	4	4	4	2	4	5	4	3	3	2	4	3	2	3	4	3
4	4	4	4	2	4	4	3	4	4	4	2	4	3	2	4	3	3	3	2	4	4	4	4	4	4	4	4	4	4	4	4	4	4	4	4	4	2	4	4	4	2	2	3	3	3	2	2	2	2
4	3	4	4	3	3	5	4	3	4	2	1	2	2	3	2	3	3	3	2	3	4	4	5	4	4	4	3	3	4	4	4	5	4	5	3	4	3	5	4	3	3	3	2	1	2	1	2	2	3
4	4	4	5	2	4	2	2	4	3	3	2	4	4	2	4	4	2	4	4	4	1	1	1	1	4	5	4	4	4	4	5	4	3	4	5	4	5	4	4	5	5	4	4	4	4	4	4	3	5
4	4	5	4	2	2	4	3	3	3	2	1	2	2	2	4	4	4	2	2	4	2	2	2	2	4	4	4	4	4	4	5	5	5	5	3	5	5	5	5	3	1	3	2	1	1	3	4	1	4
5	5	4	5	2	4	2	4	2	4	4	1	2	2	2	4	2	2	3	2	2	2	2	2	2	4	1	4	4	4	3	4	5	5	4	5	4	4	2	3	4	2	4	5	4	4	5	4	5	5
4	4	5	4	2	4	2	2	3	3	3	4	4	3	2	3	3	4	2	4	2	2	2	2	3	4	4	4	4	4	3	4	4	3	3	4	3	2	4	4	4	4	3	3	4	2	3	3	2	4
4	4	4	4	3	4	4	4	4	4	3	2	4	2	2	4	2	2	3	2	4	3	3	3	4	4	4	4	4	4	4	4	4	4	4	3	4	4	5	4	3	3	4	1	3	2	2	1	1	3
4	4	4	5	1	4	3	2	2	2	4	5	1	3	1	2	2	2	3	2	3	2	2	2	2	4	4	4	4	4	3	5	5	4	4	3	4	5	5	5	3	2	3	2	3	3	4	5	3	4
4	4	4	4	2	4	2	4	2	3	2	1	2	2	2	2	2	2	2	2	2	2	2	2	2	4	4	4	4	4	4	4	4	4	4	4	5	4	4	3	4	2	4	2	3	2	2	2	3	2
4	4	5	5	1	2	1	1	1	4	5	2	1	2	1	2	2	1	2	1	2	1	1	1	1	2	2	4	1	1	2	4	2	2	4	2	4	1	2	5	2	1	4	2	4	5	5	5	4	5
4	4	4	4	2	4	2	2	2	4	2	2	4	2	2	2	4	2	2	2	2	2	2	2	2	4	4	4	4	4	4	5	5	4	5	5	5	1	5	5	5	1	4	1	3	4	4	4	3	5
4	4	5	5	2	4	3	2	3	4	4	2	4	4	2	4	4	5	2	2	2	2	2	2	2	4	5	4	4	4	4	5	5	4	5	4	5	4	5	4	5	2	4	1	2	3	3	3	1	3
4	3	2	3	2	4	5	2	3	3	4	4	5	4	4	5	4	3	3	3	4	3	4	3	4	3	3	4	4	5	5	3	4	5	4	4	4	3	4	3	4	4	5	4	3	3	2	2	3	3
5	4	5	4	1	5	4	1	4	5	5	4	5	5	5	4	5	2	1	4	4	5	1	4	5	5	2	5	5	5	4	4	5	5	4	4	4	1	2	4	5	5	4	4	5	2	4	1	3	2
4	4	4	4	2	4	4	2	4	4	2	2	4	4	2	4	4	4	2	2	4	4	2	2	4	4	4	4	4	4	4	4	4	4	4	4	4	3	4	4	4	4	4	2	3	2	2	2	2	2
5	5	5	5	2	5	2	2	4	3	1	1	3	2	1	4	4	2	2	1	2	2	2	2	2	5	5	5	5	5	4	5	5	5	5	5	5	5	5	5	5	1	5	2	2	2	5	3	3	2
3	3	4	3	3	3	3	3	3	3	3	3	3	3	2	3	3	3	3	2	2	2	2	2	2	3	3	3	3	3	3	3	3	3	3	4	3	3	3	3	3	3	3	2	2	2	2	2	2	4
4	4	4	3	1	4	1	1	3	3	4	4	5	4	3	4	4	4	2	3	1	2	1	1	4	5	5	5	5	5	4	5	4	4	4	4	4	3	3	3	4	4	5	4	3	3	4	4	4	4
4	4	4	4	2	4	3	4	4	4	4	2	4	3	2	4	2	3	2	2	2	2	2	2	2	4	4	4	4	4	4	4	4	3	4	2	4	4	3	4	3	3	3	2	2	2	2	3	3	2
4	4	4	4	2	3	4	3	3	4	3	2	3	3	1	3	2	3	3	2	2	2	2	2	2	4	4	4	4	4	4	4	4	2	4	3	4	4	4	2	3	2	3	3	2	2	2	3	3	3
5	5	5	5	2	5	3	1	4	3	2	2	3	2	1	4	4	3	4	1	5	5	5	5	5	5	5	5	5	5	5	5	5	5	5	5	5	2	5	3	3	3	5	1	1	1	5	5	3	3
4	4	5	4	2	5	2	2	3	2	4	3	4	4	2	4	4	2	3	4	4	4	3	2	3	4	3	3	4	4	4	5	5	3	4	5	4	3	2	5	4	2	3	2	5	4	5	5	4	4
5	5	5	2	4	4	5	4	4	5	4	2	5	4	2	4	3	4	2	2	1	1	2	1	1	4	4	5	5	5	4	5	4	4	4	4	5	3	5	5	5	2	4	2	2	1	4	3	2	1
4	4	4	4	2	4	2	2	2	2	2	2	3	2	1	3	3	2	3	2	3	2	2	2	2	4	4	4	4	4	4	2	2	2	2	3	4	3	2	5	4	4	2	3	3	3	2	2	1	1
5	4	4	5	2	4	1	4	3	2	4	1	3	2	2	4	3	3	2	2	2	2	2	2	2	4	4	4	4	4	3	5	5	3	3	4	4	4	5	4	4	3	5	2	2	4	4	4	3	3
4	4	4	4	2	3	3	3	3	3	3	3	4	3	3	4	4	3	3	3	3	3	2	3	3	4	4	4	3	4	3	4	4	3	3	4	4	4	4	3	4	3	3	1	3	3	2	3	2	3
3	4	4	2	3	4	4	3	2	2	2	2	2	3	1	2	2	4	4	3	2	2	2	2	2	4	4	4	3	3	2	4	4	3	3	4	4	4	3	3	3	4	3	3	3	3	4	4	3	4
5	5	5	5	1	5	3	3	4	4	3	2	4	3	2	4	4	3	3	2	3	3	3	3	3	5	5	5	5	5	5	5	4	5	5	5	5	3	5	5	5	5	5	2	4	2	4	4	2	3
3	2	3	4	3	3	4	4	3	4	2	4	1	4	3	2	4	3	1	3	3	2	2	3	5	4	3	2	4	3	4	4	4	2	3	3	3	4	2	3	4	3	4	2	1	3	4	3	2	4
2	3	3	4	3	2	2	2	3	4	4	4	3	3	2	3	3	3	3	2	3	2	3	4	4	3	2	4	3	3	4	3	4	3	3	2	2	3	3	4	3	2	3	2	3	3	3	2	4	3
3	3	3	3	2	2	2	2	2	4	5	5	3	3	2	2	2	2	2	2	5	5	5	5	5	3	3	4	4	4	4	4	4	3	3	3	3	3	3	5	3	3	3	1	3	1	1	1	1	1
3	4	4	3	2	4	2	2	2	2	3	1	3	2	2	4	3	4	3	2	3	2	1	2	2	4	4	4	4	4	3	5	5	4	4	5	5	4	4	3	2	2	5	1	1	3	5	5	3	3
4	4	4	3	2	4	4	3	4	3	2	2	4	3	3	4	3	3	2	3	4	2	2	2	2	4	4	4	4	4	4	4	4	4	4	3	4	4	4	5	5	3	3	3	2	2	4	3	2	3
4	3	4	3	1	4	4	1	2	2	3	2	4	4	2	4	4	4	2	2	3	2	1	3	3	5	3	2	3	4	3	5	5	4	4	5	5	3	1	3	5	3	3	3	4	5	4	5	4	5
2	2	3	3	1	4	2	1	2	3	3	4	3	3	2	1	2	2	2	2	2	2	1	1	2	2	1	2	1	1	1	3	4	2	3	2	3	1	3	4	2	2	3	2	3	2	5	5	3	5
5	5	5	5	2	4	4	5	5	5	2	1	5	2	2	5	4	4	4	4	4	4	3	4	4	5	5	5	5	5	4	5	5	5	5	5	5	5	5	5	5	4	5	1	1	1	3	2	4	3
5	5	5	5	1	5	2	1	4	2	4	1	4	2	4	4	4	5	5	2	3	1	1	1	1	5	5	5	5	5	5	5	5	5	5	5	5	5	5	3	5	3	5	2	2	2	1	2	1	3
5	5	5	4	2	4	4	2	4	5	3	3	4	4	5	3	5	1	1	4	4	4	2	4	4	3	5	5	5	5	5	5	5	5	5	5	4	3	2	4	4	4	4	5	5	5	5	5	5	5
2	2	3	2	2	2	4	2	2	4	3	3	1	1	1	1	1	2	4	1	3	3	2	2	3	1	1	1	1	1	1	1	2	1	3	2	2	2	3	3	2	2	3	2	3	3	4	4	3	3
4	4	4	4	2	4	2	2	2	3	3	2	3	3	2	3	3	3	3	2	2	2	2	2	2	3	4	4	3	3	2	4	4	3	4	3	4	3	4	4	3	2	4	2	2	3	3	3	4	4
3	3	3	3	2	3	2	2	2	3	3	3	4	3	2	2	3	3	2	2	3	2	2	2	2	4	4	4	4	4	3	4	4	4	3	2	3	4	3	3	3	2	4	3	2	3	3	2	4	3
4	4	4	4	1	4	2	2	3	3	3	2	4	2	2	3	2	2	2	2	4	2	3	3	4	2	3	3	3	2	3	4	4	4	3	3	5	4	5	3	3	2	4	3	4	3	4	4	4	5
4	4	4	5	2	4	4	4	4	4	2	2	2	2	2	4	3	4	4	4	2	2	1	2	2	4	4	4	4	4	4	4	4	5	4	4	5	4	4	5	2	2	2	2	1	2	1	3	3	2
4	4	4	4	2	4	4	4	4	4	3	3	4	4	2	2	2	4	3	2	2	2	2	2	2	4	4	4	4	4	4	4	4	4	3	3	4	3	2	3	4	4	4	1	2	4	2	2	4	2
4	4	4	4	4	4	5	4	5	5	4	2	4	5	4	4	4	4	4	3	2	2	2	2	2	4	4	4	4	4	4	4	4	5	4	2	4	2	4	5	3	2	4	1	3	5	5	2	3	2
5	5	5	5	1	5	2	2	2	2	4	1	4	5	1	5	4	5	5	2	2	2	2	2	2	4	5	4	4	4	4	5	5	5	5	4	5	5	5	5	4	2	5	2	2	1	3	3	3	3
5	5	5	5	2	4	4	3	4	4	2	2	3	2	3	3	3	3	3	3	4	3	3	3	3	4	5	4	3	4	4	4	5	3	3	2	4	3	4	3	3	3	4	2	2	2	1	2	3	2
2	3	4	2	2	3	2	3	3	3	2	2	2	2	1	2	2	3	2	1	2	2	2	2	2	4	4	3	3	3	3	4	4	3	4	2	3	2	5	4	4	2	3	3	3	4	4	4	3	4
3	5	5	5	2	5	3	3	4	4	4	4	4	4	3	4	4	4	2	3	3	3	3	3	3	5	5	5	5	5	5	3	4	3	5	4	4	5	3	4	4	3	5	3	2	1	1	1	1	2
4	4	4	4	2	2	2	2	2	4	4	2	2	2	2	2	2	2	2	2	4	4	4	4	4	4	4	4	4	4	2	4	4	3	4	4	4	4	4	4	4	2	4	2	4	4	4	4	4	4
4	4	4	4	2	4	4	2	2	2	2	2	2	4	1	1	1	1	2	1	4	2	2	4	4	4	4	4	4	4	4	5	5	4	4	4	4	2	3	5	2	2	5	5	3	2	3	3	1	5
4	5	5	5	1	4	3	2	2	4	2	1	4	2	2	2	2	2	2	2	4	2	2	3	3	4	5	4	4	4	2	5	4	3	5	4	5	2	4	2	5	3	4	3	5	5	3	4	3	5
3	3	3	4	4	2	3	4	4	4	4	2	3	2	1	1	2	1	1	1	5	5	4	5	5	3	3	4	3	4	4	3	2	3	3	2	4	4	4	5	3	3	4	3	2	2	4	4	4	4
3	4	3	4	2	4	4	3	4	4	4	4	4	4	2	4	3	2	2	4	4	3	2	4	4	4	2	3	4	4	4	4	4	3	3	4	4	2	2	4	4	3	4	3	2	3	3	4	3	4
5	5	5	5	2	3	4	3	2	4	2	1	2	1	2	3	3	4	4	1	2	1	1	2	1	4	4	4	4	5	3	5	5	5	5	2	5	4	5	4	2	2	4	2	3	2	4	3	2	3
4	4	4	4	1	4	2	2	3	4	4	2	4	4	2	4	2	2	2	2	2	2	2	2	2	4	4	5	4	4	4	5	4	3	3	2	4	4	5	5	4	2	4	2	2	1	2	1	1	3
5	2	2	5	2	5	3	4	2	5	3	3	5	4	5	3	1	5	2	5	5	2	4	5	4	4	4	3	2	4	4	5	3	2	2	5	5	4	4	4	4	1	4	4	2	1	2	1	1	3
5	5	5	5	2	5	4	5	5	4	5	1	5	5	4	4	4	4	5	5	5	5	3	5	5	5	5	5	5	5	5	5	5	5	5	1	5	5	5	5	4	5	5	2	3	2	1	2	4	1
2	3	3	3	2	3	3	2	4	4	3	4	4	4	1	2	3	3	3	3	3	3	3	4	2	5	1	5	5	5	5	4	4	3	4	4	4	3	2	4	3	3	4	4	4	4	4	4	4	4
4	4	5	4	2	4	2	2	2	2	2	2	2	1	2	5	3	3	2	2	1	1	2	1	2	4	4	4	3	4	4	5	5	4	4	4	5	4	3	4	3	4	3	2	2	3	3	3	1	3
4	4	4	4	2	4	2	2	2	2	2	2	3	2	2	2	2	3	3	2	2	2	2	2	2	4	4	4	4	4	4	4	4	3	4	4	4	4	4	5	4	5	2	3	4	4	5	5	4	3
2	4	4	4	2	4	2	4	2	4	1	1	2	2	1	1	1	1	4	1	1	1	1	1	1	4	4	4	4	4	4	4	5	2	2	2	4	3	4	4	1	1	1	4	2	4	5	5	2	2
4	4	4	4	2	4	3	2	3	4	3	2	3	2	2	4	3	3	2	2	5	4	4	4	4	4	4	5	4	4	4	4	5	4	4	4	4	2	5	3	4	2	4	3	4	2	5	5	2	5
4	4	4	4	2	5	3	4	4	5	2	2	4	2	2	3	3	3	4	2	4	5	4	4	4	4	4	4	4	4	3	5	5	4	4	5	4	4	4	4	4	3	4	2	1	3	4	4	1	3
4	4	4	3	2	4	2	2	2	3	2	2	3	2	1	2	2	4	3	2	3	4	4	4	4	5	3	4	4	4	4	4	3	3	3	3	3	4	4	2	2	2	3	2	4	3	3	3	4	4
4	4	4	4	2	4	4	4	4	5	4	2	4	4	2	5	2	5	4	1	4	2	4	4	4	4	4	4	4	4	4	4	4	4	4	4	4	4	5	4	4	4	4	2	1	3	3	2	2	2
2	3	3	3	1	2	1	1	1	2	4	3	2	2	1	2	1	1	2	1	2	2	2	2	2	2	3	3	2	2	2	2	2	2	3	4	4	2	4	5	3	1	3	3	4	5	4	5	2	4
3	3	4	4	1	3	3	2	2	3	3	3	3	2	2	4	2	3	2	2	2	2	2	2	2	4	4	4	3	4	4	5	5	3	3	3	4	2	4	5	3	2	4	3	3	3	5	5	4	5
4	5	5	4	2	4	3	3	4	4	3	1	2	2	2	4	4	3	3	2	2	2	2	1	2	4	4	4	3	4	4	4	4	4	4	3	4	4	4	4	4	3	4	3	1	1	2	2	1	3
4	4	4	4	2	4	3	2	3	3	3	4	4	4	3	4	4	3	3	4	4	4	3	4	4	4	3	4	4	4	4	4	2	4	4	3	4	4	4	3	4	4	4	3	4	5	4	2	3	2
5	5	5	5	2	5	4	4	3	4	2	2	4	4	2	3	3	3	1	2	4	4	4	4	4	4	4	4	4	4	4	4	4	3	5	4	5	3	5	5	4	4	4	3	4	3	5	5	4	5
4	4	5	4	2	4	3	3	3	4	2	2	2	4	2	4	4	4	4	2	2	2	2	2	2	4	4	4	4	4	4	4	4	4	5	3	4	2	4	3	4	3	3	3	3	4	3	3	3	4
4	4	4	4	1	4	4	4	3	4	2	2	1	1	1	1	1	1	1	1	4	4	4	4	4	4	4	4	4	5	5	5	5	3	5	5	5	4	5	5	3	2	2	2	5	4	5	5	5	5
5	5	4	4	2	4	4	2	4	4	3	3	3	3	2	2	2	4	4	3	4	4	2	4	4	4	4	4	4	4	3	4	4	4	3	4	4	2	2	4	5	5	4	4	4	4	4	4	4	4
5	5	5	5	2	5	2	2	2	2	4	1	4	4	2	5	2	2	1	1	1	1	1	1	1	5	5	5	5	5	4	5	5	5	5	5	5	5	5	5	5	5	5	1	2	2	4	5	4	2
4	4	5	4	1	4	3	4	3	4	4	4	5	4	3	4	4	2	2	1	4	2	2	1	2	4	4	4	4	5	5	5	3	4	5	5	4	4	5	3	4	3	5	2	3	1	4	3	1	2
5	5	5	5	2	4	2	2	2	4	4	1	5	5	2	5	2	3	4	1	2	2	1	2	2	4	5	4	4	5	4	5	5	4	5	5	4	5	5	2	4	2	4	2	2	1	3	4	2	4
4	4	4	4	2	4	4	4	4	4	2	2	2	2	2	2	2	3	4	2	4	2	4	4	4	4	4	4	4	4	4	4	4	3	4	2	4	4	4	3	4	3	4	2	2	1	2	2	2	3
4	4	4	4	2	4	4	2	4	4	4	4	4	2	2	4	2	2	2	4	4	3	2	4	4	3	2	4	4	4	4	4	4	4	4	2	4	3	2	4	4	4	4	3	4	4	4	4	4	4
4	4	4	5	2	3	3	4	4	4	4	2	2	2	1	4	2	4	4	2	3	2	2	2	2	4	4	4	4	4	2	4	4	4	4	3	4	2	5	5	2	2	4	2	4	2	2	2	4	4
4	4	4	4	2	4	4	2	3	2	3	2	4	4	3	4	3	4	4	2	3	4	2	2	2	4	3	4	4	4	4	5	4	3	4	4	4	2	4	3	4	3	4	2	2	2	3	3	2	2
4	4	4	4	2	4	2	3	4	4	3	1	4	4	2	3	4	3	2	2	5	5	4	5	5	4	4	4	4	5	4	5	5	5	5	4	5	1	5	4	4	3	4	3	5	5	5	5	4	1
4	4	4	4	2	4	2	2	4	4	3	3	4	4	2	2	2	3	3	4	4	4	2	4	4	4	2	4	4	4	4	2	5	4	4	4	4	3	3	4	4	3	4	4	4	4	4	4	4	4
5	5	5	5	2	4	4	3	2	3	4	2	3	4	2	4	4	4	2	3	4	2	2	2	2	5	5	5	5	5	5	5	5	4	5	5	5	3	5	5	5	3	5	2	2	4	3	2	2	3
4	4	5	4	2	3	4	4	4	4	2	1	4	4	2	2	2	4	4	2	2	1	2	2	2	4	4	4	3	2	2	5	5	3	3	3	4	5	4	4	3	2	1	2	3	2	1	2	3	3
3	3	3	3	3	3	3	3	3	3	3	3	3	3	3	2	3	4	3	3	3	3	3	3	3	4	4	4	3	4	4	3	3	3	3	3	3	3	3	3	3	3	3	3	2	2	3	3	2	2
4	4	3	4	1	3	1	2	1	4	2	2	1	2	1	1	1	2	2	2	4	3	3	3	2	2	2	3	2	4	2	4	3	4	2	2	4	2	5	4	2	2	2	3	5	5	5	5	4	5
4	4	3	3	1	5	4	3	2	3	2	2	3	5	4	4	5	1	3	4	4	4	1	3	3	4	2	3	5	5	3	4	4	3	2	3	4	2	2	5	3	3	2	5	5	3	3	5	5	3
4	4	4	3	2	3	2	3	2	2	3	3	4	3	1	3	3	2	3	2	4	4	3	4	4	4	4	4	3	3	3	4	4	3	4	5	4	3	4	4	2	2	4	2	3	2	2	3	2	3
5	4	4	4	3	4	2	3	2	2	3	3	4	3	2	2	3	3	3	2	3	3	2	3	3	4	3	4	3	3	2	4	4	4	3	3	4	3	5	4	3	3	4	3	3	4	4	4	3	4
4	4	4	4	2	4	3	2	2	2	2	2	3	2	2	4	3	4	5	2	2	2	2	2	2	4	4	4	4	4	4	5	5	5	5	3	4	4	3	5	3	3	4	2	2	1	2	3	4	4
4	4	4	3	2	4	2	2	2	2	4	3	4	4	2	3	3	2	2	3	2	2	2	2	2	2	2	2	2	2	2	4	4	4	3	2	4	2	3	2	3	2	4	3	4	4	4	4	4	4
4	5	5	5	1	4	4	4	4	4	2	1	4	1	1	2	4	3	4	1	1	1	1	1	1	4	4	4	4	4	4	4	4	3	3	4	4	2	5	5	3	1	4	2	3	2	2	3	3	4
5	5	5	5	2	5	2	4	4	3	2	2	4	4	2	4	3	3	2	2	2	2	1	2	2	5	5	5	5	5	5	4	4	3	3	3	5	5	4	5	5	3	3	2	2	2	2	2	2	3
4	4	5	4	3	4	4	4	4	5	4	1	2	4	2	4	3	3	2	2	1	2	2	2	2	4	4	5	4	4	4	5	4	3	4	4	5	5	5	5	4	2	4	1	1	1	1	3	2	3
5	5	4	4	1	4	2	2	2	2	1	1	4	1	1	4	2	2	2	1	4	4	4	4	4	4	5	5	4	4	4	4	4	5	4	2	4	5	5	5	4	2	5	2	2	2	4	4	2	3
4	4	4	4	2	4	4	3	2	4	3	2	2	2	2	2	2	2	2	2	2	2	2	2	2	4	2	4	4	3	3	4	4	3	4	4	4	2	4	4	4	3	2	3	4	2	3	3	2	3
4	4	3	4	2	2	2	3	3	3	2	2	3	2	1	4	3	3	4	2	5	4	3	4	4	4	4	4	4	3	3	4	5	4	4	4	5	3	4	5	4	2	4	3	2	2	4	4	1	4
5	5	5	5	1	5	2	2	2	2	3	2	4	4	2	2	2	3	3	2	4	4	4	4	4	5	5	5	5	5	5	5	5	5	3	3	5	5	5	5	5	3	1	3	3	3	4	5	1	2
4	4	5	4	3	4	4	2	3	4	2	2	3	4	2	3	3	4	2	1	2	3	2	2	4	2	2	3	3	3	2	4	4	3	4	4	4	4	4	4	5	3	4	3	3	2	2	3	3	4
4	4	4	4	2	4	2	2	2	2	3	2	3	2	2	2	2	2	2	2	4	4	4	4	4	2	2	2	2	2	2	4	4	4	4	4	4	2	3	4	4	2	2	2	3	4	4	4	3	4
5	5	5	5	3	5	3	4	4	5	2	2	3	3	3	3	3	3	4	3	3	4	4	3	4	5	5	5	5	5	3	3	3	4	4	3	4	3	5	5	3	3	3	2	3	5	3	3	3	2
3	3	4	3	2	3	3	3	3	3	2	3	3	3	2	4	3	2	3	2	3	3	3	3	3	3	5	4	3	3	2	4	3	4	4	4	4	3	4	4	3	4	3	3	4	3	3	4	3	5
5	5	5	5	2	4	3	4	2	4	4	1	2	4	2	4	2	3	2	1	2	4	4	4	4	4	4	4	3	2	2	5	5	4	5	4	4	4	5	3	4	4	3	3	2	3	1	2	4	3
4	4	4	4	1	4	2	2	4	4	2	2	2	1	1	4	2	2	2	2	5	4	4	4	4	4	4	4	4	4	4	4	4	3	4	4	4	4	4	5	5	3	5	2	1	1	5	2	1	3
4	4	3	3	1	3	2	2	2	3	2	2	2	2	1	2	3	2	4	1	2	2	2	2	2	4	3	3	2	2	2	4	4	3	4	3	4	4	5	3	2	2	3	2	3	3	4	5	4	3
5	5	5	4	2	4	2	2	2	3	3	1	2	2	1	4	2	2	2	2	4	4	4	4	4	4	5	5	4	5	3	4	4	4	5	2	5	4	5	5	3	2	4	3	4	4	4	4	3	4
5	5	4	5	2	4	5	4	5	5	2	1	1	3	1	2	2	3	3	1	2	2	2	2	2	5	5	5	5	5	4	4	4	4	4	4	5	5	5	4	4	3	4	2	3	3	1	2	1	4
4	4	4	3	2	4	2	2	2	2	3	2	4	4	2	2	4	2	2	4	4	4	4	4	4	4	4	4	4	4	4	4	4	4	4	4	4	4	4	4	4	3	4	3	4	4	4	4	4	4
5	5	5	5	2	2	1	2	2	4	4	4	2	4	1	1	4	4	2	2	5	2	1	1	2	4	5	4	4	4	4	5	5	5	5	5	5	5	4	3	5	3	5	3	4	3	5	5	5	5
4	5	4	5	1	5	1	3	4	4	1	1	4	2	1	4	3	3	3	3	4	3	1	4	4	5	5	5	5	5	3	4	5	4	5	3	4	3	3	5	4	4	5	2	2	2	2	2	4	3
4	4	4	3	2	3	2	2	2	3	2	2	3	2	2	4	2	4	4	4	4	4	4	4	4	5	5	4	4	4	3	5	4	3	5	4	5	4	5	5	4	2	3	2	2	3	2	2	4	2
4	4	3	4	1	3	2	2	2	3	2	2	3	3	2	4	4	4	4	2	2	4	2	2	2	4	4	4	3	3	3	5	5	2	4	4	4	4	4	3	4	2	2	3	4	2	5	5	2	4
5	4	4	4	2	4	2	2	4	4	2	1	5	4	2	5	4	4	4	4	2	2	2	2	2	4	4	4	4	4	4	5	5	5	5	4	5	4	5	5	5	4	4	2	4	2	2	3	2	2
4	4	4	4	3	3	3	4	4	4	3	2	2	2	2	3	2	3	3	2	3	3	3	3	3	4	5	4	4	4	4	4	4	3	3	3	3	4	4	3	3	2	3	1	3	2	1	1	1	1
5	5	5	5	1	5	1	1	1	2	2	1	4	4	1	5	2	4	1	2	5	5	4	5	5	5	5	5	5	5	5	5	5	1	5	5	5	5	5	5	5	1	5	1	5	5	5	5	5	5
4	4	5	4	2	5	4	4	4	4	2	1	4	2	4	4	2	2	1	2	4	5	4	5	5	5	5	4	4	4	3	5	5	5	5	3	5	4	5	5	2	1	1	2	3	2	2	3	4	3
5	5	5	5	1	5	5	5	5	5	3	3	5	3	3	3	3	3	3	3	1	1	2	1	1	5	5	5	5	5	5	5	5	5	5	5	5	5	5	5	5	3	5	1	5	1	1	1	1	1
3	3	3	3	2	3	3	3	3	3	2	2	2	2	2	2	2	3	2	2	4	4	3	4	4	4	5	3	3	3	3	5	5	4	4	4	4	2	3	5	5	3	3	3	2	2	2	3	4	4
4	5	5	5	2	5	4	4	4	5	4	3	3	4	2	4	4	4	3	3	2	2	2	1	1	4	4	4	4	5	4	4	5	4	5	3	5	4	4	4	3	3	4	2	2	1	3	4	3	2
4	4	4	4	2	4	2	2	2	3	4	2	3	3	2	4	3	3	3	2	4	4	3	4	4	3	3	3	2	4	2	4	4	4	4	4	4	4	4	3	3	2	3	3	2	3	4	3	3	4
4	4	4	4	2	2	3	2	2	3	1	1	3	4	2	3	3	4	4	2	4	4	3	4	4	5	5	5	5	5	4	4	5	5	4	2	5	2	5	3	4	1	5	1	1	3	5	4	3	4
3	4	4	4	2	4	3	3	4	4	3	2	4	2	2	3	3	3	3	2	3	3	3	3	3	4	4	4	3	4	3	4	3	3	3	3	4	3	4	3	3	3	4	4	3	3	4	4	2	3
4	4	5	4	2	4	5	2	3	3	2	4	4	4	3	4	4	4	4	4	4	5	2	4	5	5	4	4	4	4	4	4	4	5	4	2	4	2	2	2	4	1	4	4	5	3	3	4	4	3
4	4	5	4	1	4	3	3	4	4	2	2	4	3	3	4	3	3	3	3	5	5	5	5	5	5	5	4	4	4	4	5	5	4	3	5	4	5	5	5	5	2	5	4	5	1	1	2	3	4
3	3	4	3	2	3	2	2	2	3	2	3	3	2	1	3	2	2	2	1	3	3	2	2	2	4	4	4	3	3	4	5	4	5	3	2	4	2	3	4	2	1	3	2	3	4	4	4	2	4
5	5	5	4	1	5	1	1	1	2	2	1	3	3	3	3	3	3	2	2	4	4	2	4	3	4	5	4	4	4	5	5	5	5	5	5	5	4	5	4	5	2	4	1	4	3	2	3	3	2
5	5	5	5	2	5	2	2	2	2	1	1	2	1	1	2	3	4	2	1	2	1	1	1	1	4	4	4	4	5	3	4	4	4	5	4	5	5	5	5	5	2	2	3	2	3	1	5	3	3
2	4	2	4	2	2	2	4	4	4	2	2	4	2	2	2	2	2	4	2	2	2	3	2	3	2	2	2	2	2	2	2	2	3	3	4	4	4	4	2	4	4	2	2	3	2	3	2	1	1
4	4	4	4	3	4	4	4	4	4	2	2	4	4	3	4	3	4	4	2	4	4	3	3	4	4	4	4	4	4	4	4	4	3	4	4	4	4	4	4	4	4	4	2	2	1	2	2	3	2
3	3	5	4	1	4	1	1	1	1	1	1	5	4	2	2	4	3	2	1	1	1	1	1	1	4	5	4	5	4	1	3	4	3	4	5	4	4	3	3	4	2	4	5	5	5	5	3	5	5
4	4	4	5	1	4	2	4	3	4	2	1	3	2	1	4	4	3	4	1	4	4	4	4	4	5	4	4	4	4	2	4	5	4	4	4	5	4	5	5	4	3	5	1	3	4	4	4	4	3
5	4	4	4	4	4	5	3	3	4	3	3	3	4	3	4	3	3	3	2	3	3	3	3	3	4	5	4	4	4	4	4	4	3	4	3	4	3	4	4	4	3	3	2	1	1	5	3	2	5
4	4	4	4	1	4	3	3	4	3	3	2	3	5	1	4	3	3	2	1	4	4	4	4	4	4	4	4	4	4	4	4	4	3	5	4	5	4	5	4	4	2	2	2	3	2	2	3	4	3
4	4	3	4	2	2	3	3	3	3	3	3	3	3	2	3	3	3	3	2	2	2	2	2	2	4	4	4	3	3	4	4	3	3	3	3	4	3	4	4	3	3	4	2	3	3	4	4	4	3
4	4	4	4	2	4	2	3	2	2	2	2	4	2	1	4	2	2	2	1	3	4	4	4	4	5	5	4	2	4	4	5	5	4	4	4	5	2	4	3	3	2	4	1	3	2	4	5	1	4
3	2	4	3	2	3	2	3	4	3	2	3	4	3	2	3	3	2	3	4	3	3	4	4	3	3	2	4	4	3	3	3	2	4	3	4	4	4	3	2	3	4	3	3	4	4	4	5	5	4
4	4	4	4	2	4	4	3	4	4	3	2	4	3	2	4	3	3	3	2	4	4	4	4	4	4	4	4	3	4	3	4	4	4	5	5	4	3	5	5	4	2	4	3	4	3	4	3	2	4
4	4	4	2	2	4	2	4	4	3	4	1	4	4	1	4	2	3	4	1	4	4	4	4	4	3	5	4	4	4	4	5	5	3	4	4	4	1	5	5	3	2	2	4	2	4	4	3	4	3
4	4	4	4	2	4	4	3	4	4	3	2	2	2	2	4	2	4	2	2	2	2	2	2	2	4	4	4	4	4	4	4	4	3	4	2	4	4	4	4	2	2	4	1	1	1	5	5	1	2
5	5	5	5	3	5	3	3	4	4	3	1	5	3	2	5	2	5	1	2	5	5	5	5	5	5	5	5	5	5	5	5	3	3	5	1	5	5	5	5	3	1	3	2	3	4	5	5	5	5
4	4	4	4	3	4	3	2	3	4	4	4	4	3	1	3	3	3	3	1	3	4	3	3	4	4	4	3	3	3	4	4	4	2	4	3	4	3	5	4	3	2	3	2	2	1	4	4	3	4
4	4	4	4	3	4	4	4	4	4	2	2	3	2	2	4	4	3	3	3	3	3	3	3	3	4	4	4	4	4	4	4	4	3	4	4	4	4	3	4	4	2	3	2	2	2	3	3	2	3
3	4	4	4	2	3	3	2	3	3	2	2	3	2	1	4	3	4	4	2	2	1	2	1	1	4	4	4	4	4	4	4	5	4	4	4	4	4	4	4	4	2	3	2	2	2	2	3	3	3
4	4	4	4	2	4	4	4	4	4	2	2	4	4	4	4	4	4	4	2	4	4	4	4	4	4	5	4	4	4	4	4	5	4	4	4	4	4	5	5	4	4	4	2	3	2	2	2	2	2
3	4	4	4	2	4	2	2	4	3	2	2	4	4	2	4	4	2	2	2	2	2	1	2	2	4	4	4	3	4	4	4	4	2	4	2	4	4	4	4	3	2	4	2	4	3	5	4	3	4
5	5	5	4	1	5	2	3	3	2	3	2	3	2	2	3	3	3	3	2	3	3	3	3	3	4	4	4	3	4	4	4	5	2	4	3	5	2	4	4	4	3	4	3	3	3	3	3	3	4
4	4	5	3	3	4	2	4	4	4	4	2	4	3	2	4	4	3	2	2	2	2	2	2	2	4	4	4	4	4	4	5	5	4	4	4	4	4	4	4	4	3	4	2	3	2	3	4	4	3
5	5	5	5	3	5	2	4	4	5	2	1	4	1	1	5	1	3	4	1	5	5	5	5	5	5	5	5	5	5	5	5	5	5	5	5	5	5	5	5	5	5	5	2	2	2	4	2	4	3
2	4	4	4	2	2	2	3	4	4	2	3	4	4	2	3	4	2	2	2	4	3	2	4	3	3	4	3	4	4	4	3	2	2	3	4	2	4	5	2	3	4	4	3	4	4	3	2	2	3
4	4	5	4	2	4	4	4	4	4	2	2	3	2	1	2	2	4	3	2	2	4	4	4	4	4	4	4	4	4	4	4	4	3	4	4	4	4	5	4	4	2	3	1	3	4	1	3	2	3
4	4	5	4	2	4	2	3	3	4	2	2	4	3	2	4	4	4	4	2	4	4	4	4	4	4	5	4	4	4	4	5	4	3	4	4	4	4	1	5	5	3	5	4	3	3	2	3	4	3
4	4	4	4	2	4	3	2	2	4	2	2	3	4	2	3	2	3	3	2	2	2	2	2	4	4	4	4	4	4	4	5	5	3	3	4	4	2	3	4	3	5	4	3	2	2	2	2	1	4
5	5	5	5	2	5	2	4	5	5	4	1	5	4	1	4	2	2	2	1	5	5	5	5	5	4	5	5	4	4	4	4	5	4	5	5	5	4	5	4	5	4	4	2	3	5	2	2	3	3
5	5	5	5	2	5	2	2	3	3	3	2	3	3	2	2	3	2	2	2	4	4	3	4	4	4	5	4	5	4	1	5	5	4	5	3	5	5	4	5	3	2	4	2	5	4	5	5	4	5
5	5	5	5	1	4	2	3	2	2	4	2	5	4	2	4	2	4	3	2	4	2	2	2	2	5	5	5	5	5	3	4	5	5	5	4	5	5	5	4	4	2	4	2	3	2	4	4	3	4
5	5	5	5	5	5	5	5	5	5	4	2	5	1	3	4	4	4	3	2	2	1	1	1	1	5	5	5	5	5	5	5	5	5	5	5	5	5	5	5	4	2	5	1	1	1	1	1	1	3
4	4	4	4	3	4	4	4	4	4	4	2	4	4	2	4	2	4	4	4	4	4	4	4	4	4	4	4	4	4	4	4	4	4	4	4	4	4	4	4	2	2	4	2	3	2	4	4	2	2
5	4	4	4	2	4	3	2	4	4	3	1	4	2	1	4	2	2	1	2	3	2	2	2	3	4	5	4	4	4	4	5	5	3	3	3	5	4	5	5	3	3	4	3	4	3	3	5	3	2
5	5	5	5	1	4	4	4	4	5	4	1	5	2	2	4	2	4	4	2	5	5	5	5	5	5	5	4	5	5	4	5	5	4	5	4	5	5	5	5	5	3	4	1	3	3	4	3	2	3
3	4	3	3	2	3	2	2	4	2	4	2	2	2	1	3	2	3	2	2	2	4	2	2	2	4	4	4	4	4	4	4	2	3	3	3	4	4	4	5	3	3	2	3	3	1	1	3	2	4
5	5	4	4	2	4	2	2	2	2	2	2	2	4	1	4	2	2	4	1	2	2	2	2	2	4	4	5	4	4	4	5	4	3	4	4	4	4	5	4	2	2	4	3	2	2	2	3	4	4
4	4	4	4	2	4	2	2	4	2	3	1	3	1	1	2	2	3	2	2	5	5	4	5	5	5	5	5	5	5	4	5	5	4	4	4	4	5	5	5	4	3	3	3	2	3	4	3	3	4
4	4	5	4	2	5	2	2	4	4	4	2	5	4	2	2	3	2	2	2	4	4	4	4	4	5	4	4	4	4	2	5	5	4	4	4	4	1	2	5	4	4	4	4	4	3	3	5	4	5
4	4	4	4	2	4	4	4	4	4	4	4	4	4	2	2	2	4	2	2	2	2	2	2	2	5	4	5	5	5	5	5	4	5	4	2	4	4	5	2	2	2	2	3	4	4	5	5	4	3
4	4	4	3	2	4	2	2	2	3	3	2	3	2	2	3	3	2	2	2	2	2	2	2	2	4	4	4	3	4	3	4	5	3	4	3	4	4	4	5	3	3	4	2	2	4	4	4	3	3
4	5	5	4	2	2	4	4	4	5	2	2	2	2	2	2	2	2	2	2	2	2	1	2	2	4	4	4	4	4	4	4	4	4	4	4	4	4	4	4	4	2	4	3	3	2	2	4	2	4
5	5	5	5	2	4	4	4	4	4	5	2	5	4	2	5	4	4	4	2	2	2	1	2	2	4	5	4	4	4	4	4	4	4	4	5	4	4	5	5	5	3	5	2	1	1	1	3	1	4
4	4	4	4	2	4	2	3	2	3	3	2	3	3	2	4	3	3	4	2	2	2	2	2	2	4	4	4	4	4	4	4	4	3	4	2	4	4	5	5	3	2	3	4	3	5	3	3	3	4
4	4	5	4	1	4	2	2	2	2	4	4	4	4	2	4	4	5	2	4	3	2	1	2	2	4	4	4	3	4	4	5	4	4	4	5	4	4	4	5	4	5	4	2	2	2	2	2	4	3
4	4	4	4	2	4	2	5	4	5	4	3	3	4	1	2	1	3	3	1	3	1	2	1	1	4	5	4	4	4	4	3	3	4	4	3	4	5	5	5	4	3	3	1	1	1	3	2	3	2
4	5	4	5	2	4	2	2	2	2	2	1	2	2	1	3	2	2	2	2	2	1	1	2	2	4	4	4	4	4	3	5	4	2	4	4	4	2	4	5	4	3	4	2	4	5	5	4	3	1
4	4	3	4	2	4	2	2	2	2	2	2	2	2	2	2	2	2	2	2	2	2	2	2	2	4	4	4	4	4	4	4	4	3	4	4	4	4	4	4	4	2	3	1	2	2	5	5	3	4
4	4	4	4	1	4	4	4	4	4	2	2	4	2	1	2	2	4	2	2	2	2	2	2	2	4	4	4	4	4	4	5	5	2	5	1	4	4	5	4	3	1	2	2	2	1	1	3	2	3
4	4	4	4	2	4	2	3	4	4	3	2	4	4	2	3	4	2	2	2	4	4	4	4	4	3	4	4	3	4	3	4	4	4	4	4	5	3	5	4	3	3	3	3	2	3	4	3	3	4
5	5	5	5	3	5	4	4	4	5	4	2	2	2	2	4	2	2	2	2	2	1	2	1	1	4	4	5	4	4	4	4	4	5	5	3	5	4	4	5	5	5	4	2	3	3	3	4	2	4
4	4	4	4	3	4	3	3	4	3	4	3	4	4	3	4	4	4	2	4	3	2	3	3	3	4	5	4	4	4	3	4	4	4	4	3	4	3	4	4	4	3	4	2	2	2	2	2	2	2
3	3	3	2	3	2	2	2	2	3	2	2	3	3	3	2	3	3	3	2	3	3	2	3	3	4	5	4	3	3	3	4	3	3	4	3	4	4	2	2	3	1	2	3	4	5	1	2	3	1
4	4	5	3	2	3	2	3	4	4	3	4	4	3	3	2	4	3	2	2	4	4	4	4	4	4	3	3	2	3	3	5	5	3	3	4	4	4	4	5	4	1	4	3	4	2	1	3	2	3
4	4	4	4	3	3	3	4	3	4	3	2	4	3	4	4	4	3	2	4	4	4	4	4	3	4	4	4	4	4	4	4	4	4	4	4	4	3	4	4	4	4	4	3	3	3	3	3	3	3
4	5	4	3	2	3	2	2	2	3	2	2	5	3	3	3	3	4	2	2	4	4	3	4	4	4	2	4	4	5	4	5	4	5	4	3	4	3	4	3	3	3	4	3	3	3	4	5	4	4
4	4	4	4	2	4	2	4	4	5	4	2	5	2	2	4	4	4	2	4	4	2	2	2	4	4	4	4	4	4	4	5	5	5	5	4	4	4	2	4	5	4	4	5	3	5	5	3	3	4
4	4	4	4	3	3	4	4	4	4	3	2	3	3	2	4	3	4	3	2	2	2	2	2	2	4	4	3	3	3	3	4	3	3	4	4	4	4	5	3	3	2	4	2	2	3	4	4	2	3
4	4	3	3	2	4	2	2	2	2	3	3	3	4	2	2	3	2	2	2	2	1	1	1	2	3	4	4	3	4	4	4	4	3	5	3	4	4	5	4	3	1	2	2	5	5	4	2	4	5
4	4	4	4	2	4	3	3	3	3	3	3	3	3	2	3	2	3	2	2	2	2	4	2	2	4	4	4	3	4	3	3	4	4	4	3	4	3	5	4	4	1	3	2	4	2	2	2	4	5
4	4	4	4	2	4	2	2	4	3	4	4	4	4	3	4	4	4	4	4	2	2	2	2	2	4	4	4	4	4	3	4	4	4	4	4	4	2	4	4	4	4	4	2	3	4	4	2	2	5
4	2	5	5	3	4	1	3	2	5	2	5	3	4	4	4	2	1	3	4	4	1	3	2	5	2	1	5	3	4	1	4	2	5	3	4	3	5	4	1	4	3	5	2	5	5	3	1	4	2
5	5	4	4	1	4	1	2	3	2	1	1	2	3	1	4	2	3	2	1	5	3	4	4	4	4	4	4	4	4	4	4	4	5	4	2	5	5	5	5	4	2	2	2	4	4	5	4	4	5
5	5	5	5	2	5	2	2	2	2	2	2	4	4	2	2	2	4	1	2	2	2	1	2	2	5	5	5	5	5	5	5	5	5	5	5	5	4	1	5	5	5	5	1	2	1	3	2	1	2
2	3	3	3	1	3	2	1	3	4	3	3	4	3	2	4	4	3	3	1	2	2	2	2	2	5	5	5	5	5	4	4	4	5	5	4	5	4	4	5	5	1	3	2	2	2	4	4	4	4
3	3	3	4	1	3	1	1	1	3	3	3	1	3	1	1	1	1	1	1	1	1	1	1	1	1	1	4	1	1	1	3	3	3	4	4	4	4	5	3	2	1	3	3	3	5	5	5	3	3
4	4	4	4	2	4	4	3	2	4	2	1	4	4	1	4	2	4	4	2	1	1	1	1	1	4	5	4	4	4	3	4	4	4	4	2	4	4	5	4	4	2	2	2	3	4	1	4	2	3
4	4	5	4	2	4	3	4	4	4	3	1	5	5	5	5	5	5	4	5	4	1	1	1	1	5	5	5	5	5	5	5	5	5	3	5	5	5	3	3	5	3	5	2	2	1	3	2	1	3
4	4	4	4	2	3	2	3	2	3	2	1	2	2	1	4	2	2	2	1	4	4	5	4	4	5	5	4	4	4	4	5	5	5	5	4	5	2	5	4	4	3	5	3	3	5	2	2	2	4
5	5	5	5	3	5	2	2	4	2	2	1	5	3	2	4	4	5	4	4	4	4	4	4	4	5	5	5	5	5	5	5	5	5	5	5	5	5	5	5	5	5	5	2	3	2	3	3	2	4
4	4	4	4	2	4	1	2	1	1	4	1	4	1	1	4	2	2	3	4	1	1	1	1	1	4	5	4	4	4	4	4	4	3	4	4	4	5	5	4	4	1	4	3	3	3	3	3	3	3
4	4	5	4	3	4	3	4	3	4	2	2	4	4	2	4	4	4	2	2	2	2	2	2	2	5	5	5	5	5	5	5	5	4	4	3	4	4	5	5	4	2	5	2	1	3	1	2	1	3
4	5	5	4	1	5	2	2	2	2	4	3	3	4	1	3	3	2	3	1	4	3	2	2	2	4	4	4	4	4	3	5	5	4	5	4	5	5	5	4	3	3	4	2	3	3	4	4	2	4
3	3	4	3	1	4	2	2	3	4	3	2	3	3	1	1	1	2	2	1	3	4	4	4	4	4	4	4	3	4	4	4	4	4	3	3	4	3	4	3	3	2	2	3	4	3	4	5	3	4
4	4	4	4	2	4	4	4	4	4	3	3	4	4	2	4	3	3	3	2	3	3	2	3	3	4	4	4	4	4	4	4	4	4	4	3	4	4	4	3	4	2	3	1	1	4	4	4	2	3
4	4	4	4	2	4	4	4	4	4	2	2	4	3	2	4	2	4	2	2	4	4	4	4	4	4	4	4	4	4	4	5	5	4	4	4	4	4	4	2	3	2	3	3	3	2	5	4	5	4
4	4	4	4	2	3	3	3	2	4	3	3	3	2	2	3	3	2	2	2	2	2	2	2	3	4	3	4	2	4	4	4	4	5	3	4	4	3	4	4	3	3	4	2	3	3	2	3	3	4
4	5	2	4	2	4	3	2	2	4	3	3	2	4	4	5	2	2	2	4	4	5	3	4	4	4	3	4	4	2	3	4	3	3	2	4	2	2	2	3	4	2	4	4	3	3	2	5	4	4
3	4	4	4	2	4	2	2	3	4	3	2	4	2	2	3	3	2	2	2	2	2	2	2	2	4	4	4	3	4	4	4	4	4	4	4	5	1	5	5	4	3	4	2	3	3	4	4	3	3
5	4	4	4	2	4	2	2	2	3	2	2	3	3	2	4	3	3	3	2	4	4	4	4	4	4	5	4	4	4	4	4	4	3	4	4	5	4	4	5	4	4	4	2	2	2	2	3	3	5
4	4	4	4	2	4	2	3	2	3	4	4	2	3	2	4	4	2	3	2	3	2	2	4	2	4	4	4	4	4	3	3	3	2	4	4	3	3	5	5	3	4	4	3	4	4	5	5	3	3
5	5	5	5	2	5	2	4	4	4	4	2	5	4	1	2	4	4	4	2	5	5	4	5	5	4	4	4	4	4	4	5	5	4	5	2	5	2	5	5	5	2	4	2	3	4	2	2	3	3
3	4	4	3	2	2	3	3	2	2	3	2	3	2	1	4	4	3	4	2	4	4	4	4	4	4	4	4	4	4	4	4	5	5	5	4	5	4	4	5	4	3	4	2	3	1	2	2	1	4
4	4	4	4	2	4	2	2	2	4	2	2	3	3	2	4	3	3	4	2	2	2	2	2	2	4	4	4	4	4	3	4	4	4	4	4	4	4	4	3	4	3	4	3	4	2	2	4	3	4
4	5	5	5	1	4	2	1	5	4	2	2	2	2	2	2	2	2	3	2	2	4	1	2	4	4	4	5	4	4	4	4	5	4	5	4	4	4	4	5	4	2	5	2	5	5	4	4	5	4
3	3	4	4	2	3	3	3	4	2	2	2	2	2	2	2	2	3	2	2	4	4	4	4	4	2	2	3	2	3	3	4	4	3	4	3	3	3	3	3	2	4	2	3	3	2	4	4	2	4
4	4	4	4	2	3	3	2	3	3	2	2	4	3	2	3	2	3	3	2	4	4	3	4	4	4	4	3	3	3	3	4	4	4	4	2	4	4	4	4	3	3	2	2	2	2	3	3	3	4
5	5	5	5	1	5	1	1	1	1	5	4	4	5	2	5	4	5	5	1	5	5	5	5	5	5	5	5	5	5	5	5	5	5	5	5	5	5	5	5	5	5	5	1	3	2	5	5	1	4
5	5	5	5	2	4	4	4	4	4	4	2	4	4	1	4	4	4	4	3	5	5	4	5	5	4	5	4	3	4	5	4	5	5	5	5	5	2	5	5	5	1	5	1	2	3	4	4	1	2
4	4	4	4	2	4	2	3	2	2	4	2	4	3	2	4	4	3	2	2	4	2	3	3	4	5	4	4	4	4	4	4	5	2	4	3	4	4	5	3	4	2	4	2	4	4	5	5	4	4
5	5	4	4	2	4	2	4	2	4	3	1	2	2	2	2	2	2	3	2	4	4	4	4	4	4	2	5	4	5	5	5	4	5	4	4	4	4	2	3	4	2	3	5	4	4	5	5	5	4
4	5	5	4	2	4	5	3	4	5	3	1	2	2	1	4	2	3	4	1	2	1	2	1	2	4	4	4	3	3	2	4	5	3	4	4	5	4	5	4	4	1	2	2	4	2	1	3	2	4
5	5	5	5	2	5	4	2	4	5	2	2	4	4	2	4	4	4	2	4	4	4	4	4	4	5	5	5	5	5	5	5	5	5	5	4	5	5	5	4	5	5	4	2	2	2	3	3	2	2
4	4	4	4	2	4	2	3	2	4	2	2	2	2	1	3	2	2	2	2	4	2	4	4	4	4	4	4	4	4	4	5	4	4	4	3	4	2	4	5	3	3	4	3	3	3	4	2	3	3
4	5	5	5	2	5	3	2	2	3	2	1	3	4	1	2	2	2	2	2	5	5	5	4	4	4	5	4	4	5	3	4	5	3	5	4	5	2	5	4	4	4	4	2	2	2	3	4	5	4
4	4	4	4	1	4	3	2	2	3	3	3	4	3	2	4	4	3	3	2	3	4	3	4	4	4	3	4	4	4	4	4	4	5	5	4	4	2	2	4	4	3	4	3	2	2	2	2	2	2
4	4	4	4	2	4	4	4	3	4	2	2	2	2	1	4	2	2	4	2	4	4	4	4	4	4	4	4	4	4	4	4	4	3	4	4	4	4	4	4	4	2	2	2	4	3	2	4	3	3
4	4	5	4	2	4	4	3	4	4	2	2	2	2	3	3	3	2	2	2	4	4	4	4	4	4	4	4	4	4	4	4	3	3	3	3	4	4	4	4	3	3	4	3	2	3	2	3	4	4
5	4	4	5	2	4	5	2	4	4	4	3	4	5	5	4	4	1	2	5	5	4	1	4	5	4	2	5	5	5	4	4	5	4	3	5	4	1	2	5	4	4	5	3	4	5	3	3	5	4
4	4	4	4	2	4	2	2	4	4	2	2	2	2	2	4	2	2	2	2	2	2	1	2	2	4	4	4	4	4	4	5	5	4	5	4	5	4	5	5	5	2	3	2	3	5	2	4	2	4
4	5	4	5	2	4	2	2	2	2	5	2	1	2	1	4	2	3	4	2	1	1	1	1	1	2	2	4	2	2	1	5	5	2	5	3	5	5	4	5	4	1	1	3	5	4	5	5	5	4
2	4	5	4	1	4	5	3	2	4	4	3	4	1	4	2	4	4	1	2	4	3	4	5	4	5	2	4	5	4	4	4	5	2	4	2	2	2	1	3	4	5	4	2	1	2	3	4	3	2
4	4	4	3	2	4	2	2	4	4	2	2	3	3	3	4	4	4	4	3	4	4	4	4	4	4	4	4	4	4	4	4	4	3	4	4	4	3	4	3	4	2	4	4	3	3	5	5	5	5
4	4	4	4	2	4	2	2	2	2	2	2	4	4	3	3	4	2	2	2	2	2	2	2	2	4	4	4	4	4	4	4	4	4	4	4	4	4	4	3	3	2	2	4	4	5	4	3	3	3
4	4	3	3	1	2	2	1	1	2	3	1	3	1	1	1	3	2	2	2	4	4	4	4	4	4	4	3	4	5	5	5	4	5	3	2	4	5	5	5	3	1	3	2	2	4	4	5	2	5
4	5	5	4	2	4	3	2	2	4	4	5	2	3	2	4	3	2	2	2	4	4	4	4	4	5	4	4	4	4	4	5	4	4	5	5	5	2	5	4	5	2	4	2	4	2	4	4	3	4
5	5	5	5	2	5	2	2	2	4	4	1	4	3	1	4	4	2	2	2	4	2	2	2	2	5	5	5	5	5	5	5	5	5	5	5	5	4	5	5	5	3	5	3	3	4	1	3	4	2
4	5	4	4	2	4	2	1	4	3	5	2	4	4	1	5	4	3	1	3	1	5	4	1	5	4	4	4	3	3	3	5	5	4	3	4	2	4	3	1	5	5	4	4	4	5	1	2	2	4
4	4	4	4	2	4	4	3	4	4	3	2	4	1	1	3	2	2	1	1	2	2	2	2	2	4	4	4	3	4	3	4	4	4	3	4	4	5	5	5	4	1	4	3	2	2	5	3	3	3
4	4	4	4	2	4	3	3	3	2	4	2	4	4	2	4	4	3	3	2	3	3	2	3	3	4	4	4	4	4	4	4	4	4	4	4	4	4	4	4	4	3	4	2	3	3	4	4	2	4
5	5	5	5	4	5	5	5	5	5	4	4	4	4	1	5	4	4	4	4	5	5	5	5	5	5	5	5	5	5	5	5	5	2	5	5	4	4	4	5	5	4	5	1	2	1	3	2	3	2
4	4	4	4	2	4	4	4	3	4	4	4	4	4	1	4	2	4	3	2	2	2	2	3	3	4	4	4	4	4	4	5	5	3	4	4	5	4	5	4	3	2	3	2	4	1	1	2	1	3
4	4	4	4	3	4	4	4	4	4	2	2	2	2	2	2	4	4	4	2	2	2	2	2	2	4	4	4	4	4	3	4	4	4	4	4	4	2	4	4	4	4	4	3	2	1	2	2	2	3
4	5	4	3	3	4	3	4	4	4	3	2	3	3	2	4	4	3	3	2	4	4	4	4	4	4	4	5	4	4	4	4	5	4	4	3	4	5	5	5	4	3	5	2	1	1	1	3	3	2
4	4	4	4	2	3	3	3	3	4	3	3	3	3	2	3	4	3	2	2	4	4	3	4	4	4	3	4	4	4	4	4	4	4	4	3	4	2	2	3	3	3	4	3	4	3	3	4	4	5
4	2	4	3	2	3	4	3	2	3	3	3	4	3	4	4	4	4	4	4	4	3	3	4	3	4	4	4	4	4	4	4	4	2	3	4	4	3	3	4	4	3	3	2	2	2	4	2	2	2
4	5	4	4	1	4	3	2	2	4	1	1	5	5	1	4	2	2	4	2	4	5	4	4	4	4	5	4	5	4	4	4	5	4	4	5	4	4	2	2	5	4	5	4	5	3	3	2	2	3
5	5	5	5	2	5	1	2	5	5	1	2	5	1	2	5	5	5	1	1	1	1	1	1	1	5	5	5	5	5	5	5	5	5	5	5	5	5	5	5	5	3	4	2	5	3	2	1	1	4
5	5	5	5	2	5	3	3	4	5	2	2	3	2	1	4	4	4	4	2	3	3	3	3	3	4	4	4	4	4	4	5	5	3	5	4	5	4	4	5	4	3	4	2	3	3	2	3	4	3
4	4	5	4	2	4	3	2	2	3	2	2	3	3	2	3	2	2	3	2	4	3	1	2	3	4	4	4	4	4	4	4	4	4	5	3	4	3	4	4	4	2	5	2	3	2	4	2	3	4
4	4	4	4	4	4	3	4	4	4	2	2	4	3	1	4	4	4	2	2	2	2	2	2	3	4	4	5	5	5	5	5	5	2	4	3	5	5	5	4	2	2	4	2	2	1	1	3	3	3
4	4	4	4	2	4	2	2	2	2	4	4	4	4	2	4	3	4	2	2	4	4	2	4	4	4	4	4	4	4	4	4	4	4	4	4	4	2	4	4	4	4	4	1	4	1	1	1	4	4
4	4	4	4	2	4	2	3	4	4	2	1	3	2	2	3	2	2	2	1	4	2	4	3	4	4	5	5	4	4	4	5	5	3	4	4	4	5	5	5	2	2	3	2	2	4	2	3	3	3
4	4	4	4	1	2	3	4	4	4	4	2	2	2	1	4	2	2	2	2	2	2	2	2	2	4	4	4	4	4	4	4	4	3	4	4	4	4	5	4	3	2	4	2	2	3	5	4	3	5
3	4	4	3	2	4	3	3	4	4	4	3	3	4	4	4	4	3	3	4	3	3	2	4	4	5	5	5	5	5	5	4	3	4	4	3	3	2	2	3	4	4	3	3	5	4	3	5	4	4
4	4	4	4	2	4	2	2	2	4	2	2	2	2	2	4	2	3	3	2	2	2	2	2	2	4	4	4	4	4	4	4	4	2	4	2	4	2	4	4	2	2	4	2	3	5	4	5	4	3
1	3	5	4	2	1	3	1	4	4	3	4	5	4	1	3	2	2	1	1	1	3	2	5	4	1	3	2	4	5	3	2	3	5	4	3	2	2	3	5	3	4	3	1	3	5	4	3	1	2
5	5	5	4	2	4	2	3	2	4	2	2	1	2	1	4	2	4	4	2	4	5	4	4	5	4	4	5	4	4	4	4	4	4	4	4	5	4	3	4	3	3	4	3	2	3	3	3	2	4
3	2	3	3	3	3	3	3	3	3	2	2	3	2	3	1	3	2	5	3	3	2	2	4	2	4	4	3	3	3	3	4	4	2	3	4	4	3	3	4	3	1	1	2	3	3	4	1	1	1
4	4	4	4	3	4	3	3	3	4	3	2	3	3	2	4	3	3	3	2	4	4	4	4	5	4	5	5	4	4	4	4	4	3	4	3	5	3	4	3	3	2	3	2	2	2	2	2	3	2
4	4	4	4	1	4	2	2	3	5	3	3	2	4	1	2	2	3	3	2	4	4	3	4	4	2	2	2	2	2	1	3	4	3	4	4	4	2	4	3	4	2	4	3	2	4	3	4	5	5
3	4	4	4	2	3	3	4	4	3	4	2	4	3	2	4	4	4	4	4	3	2	3	3	3	4	4	4	3	4	4	5	4	3	3	3	4	5	4	4	3	3	4	1	2	2	3	3	3	3
3	3	4	2	1	2	1	1	1	1	3	2	4	2	1	3	2	2	2	1	2	2	1	1	1	4	4	4	4	4	4	5	5	3	5	3	4	5	3	3	4	3	5	3	4	4	4	3	3	5
4	4	4	4	2	4	2	3	3	3	3	2	3	3	2	2	2	2	2	3	3	3	3	3	3	4	4	4	3	4	3	4	4	3	4	3	4	2	3	3	3	3	3	3	3	3	3	3	3	3
5	5	5	5	3	5	2	2	1	2	4	4	5	5	2	4	3	2	3	2	5	5	4	5	4	4	4	5	5	5	3	5	5	4	5	4	5	4	5	5	5	2	5	2	3	4	2	2	1	2
5	5	5	4	2	3	4	4	4	4	2	1	4	2	2	4	2	2	2	2	2	2	2	2	2	4	4	4	4	4	4	4	4	3	4	4	5	4	5	4	4	2	4	3	2	3	1	1	2	3
4	4	4	4	2	4	2	2	2	3	2	2	4	3	2	3	3	4	4	2	4	4	2	4	4	3	4	3	3	3	2	4	4	3	4	4	4	2	3	5	4	4	4	4	4	3	4	4	5	3
4	4	4	4	3	4	4	4	4	4	3	2	3	2	2	4	4	4	3	3	2	2	2	2	2	4	4	4	4	4	4	4	4	4	4	4	4	4	4	2	4	4	4	2	2	2	2	2	2	2
4	4	5	4	3	5	4	3	4	4	2	2	4	4	2	4	4	4	3	2	2	2	2	2	2	4	4	4	4	4	4	5	5	5	5	5	4	4	4	5	4	4	5	2	1	3	2	3	2	3
4	4	4	4	1	4	4	3	2	4	2	2	3	2	2	2	2	3	3	1	4	3	4	3	4	4	4	4	3	4	4	4	4	3	4	2	4	3	5	4	3	2	3	3	2	4	3	3	2	4
4	4	4	4	2	4	3	3	3	3	3	2	3	2	3	4	4	4	4	3	2	2	2	2	2	5	5	5	4	4	4	5	5	3	4	4	5	4	5	5	4	5	5	3	3	3	3	3	3	3
4	4	4	4	1	4	1	2	2	2	2	2	4	3	1	4	3	4	3	2	4	5	4	4	4	4	4	4	3	4	4	4	4	3	3	4	4	5	5	5	4	4	4	3	4	3	5	4	4	4
4	4	5	3	2	4	3	3	4	3	3	1	3	2	2	4	4	3	3	2	2	3	2	2	3	4	4	4	3	4	3	4	5	3	5	4	4	4	3	4	4	2	3	1	3	3	2	3	4	3
4	4	4	4	2	4	3	3	2	4	4	4	4	4	3	3	3	4	3	3	4	4	4	4	4	4	4	4	4	4	4	4	4	4	5	5	5	4	4	4	4	3	4	1	3	3	4	4	2	3
4	4	3	4	3	4	4	3	3	4	2	1	4	3	2	4	3	4	3	2	3	2	2	2	2	5	4	4	4	4	4	4	5	4	4	4	5	4	5	3	3	2	4	2	2	3	4	4	3	4
4	3	4	4	4	2	3	2	3	4	4	2	3	3	3	2	3	4	4	4	2	4	3	3	4	3	3	2	2	4	3	3	4	3	2	2	4	3	4	3	4	3	3	2	3	4	3	3	2	3
4	4	4	4	2	4	4	4	4	4	2	2	4	3	2	4	4	3	2	3	4	3	2	2	3	4	4	4	4	4	4	5	4	4	5	4	4	4	3	4	4	3	4	2	2	2	2	3	3	2
5	5	5	5	1	5	1	2	4	2	1	1	4	4	1	4	4	2	2	1	5	5	4	5	5	4	4	4	4	4	2	5	5	5	5	5	5	5	5	5	5	1	5	2	3	4	5	3	3	3
4	4	4	4	2	4	3	2	3	3	2	2	4	2	2	4	3	4	2	2	4	4	4	4	4	4	5	4	4	4	4	3	3	3	4	3	4	3	5	5	3	3	1	2	3	3	3	3	3	4
5	5	5	5	1	5	5	3	4	2	3	3	4	4	1	4	3	3	2	3	1	1	1	5	3	5	5	5	5	5	5	5	5	5	5	5	5	2	5	5	5	4	5	1	1	1	1	1	1	1
4	4	4	4	2	4	5	4	4	4	4	2	4	4	2	4	4	4	2	4	4	4	4	4	4	5	5	5	5	5	4	5	5	5	5	4	4	4	5	5	4	2	2	1	1	1	1	1	1	3
4	4	4	4	4	4	4	4	4	4	2	2	2	2	2	4	2	4	2	4	2	2	2	2	2	4	4	4	4	4	4	4	4	4	4	4	4	4	4	4	4	4	4	2	2	2	1	2	1	2
4	4	5	4	2	4	3	4	3	4	3	2	4	4	2	4	4	3	4	3	4	4	4	4	4	4	4	4	4	4	4	5	5	5	5	5	5	4	4	4	3	2	2	3	3	2	4	3	2	3
4	4	4	4	1	4	2	2	2	2	4	2	4	4	4	4	4	4	2	4	2	2	1	2	2	5	5	5	5	5	4	5	5	5	5	5	5	5	5	4	5	4	5	3	5	3	5	5	4	4
4	5	4	5	3	3	2	4	5	4	3	2	2	2	2	4	3	4	2	4	2	3	1	2	1	4	5	4	5	4	3	4	5	3	5	4	4	4	5	4	5	2	4	4	3	3	2	2	4	3
4	4	4	4	2	4	3	3	4	4	2	2	4	3	2	4	4	3	3	2	4	2	2	2	2	4	4	4	3	4	4	4	4	4	4	4	4	2	5	4	4	1	5	2	3	2	2	3	2	2
4	3	4	4	2	2	4	3	3	4	1	2	4	3	2	3	2	4	3	2	5	5	5	4	5	4	4	3	1	4	4	4	4	3	4	2	4	4	5	3	3	3	4	2	2	2	5	5	2	4
4	4	4	3	1	3	2	2	3	3	3	2	4	3	2	2	3	3	2	3	2	2	2	2	2	4	4	4	4	4	4	4	4	4	4	3	4	4	4	5	5	4	2	2	1	3	3	2	4	4
4	5	5	4	2	3	3	3	3	3	4	4	4	4	5	4	4	2	2	4	4	5	2	5	5	2	3	5	5	5	5	4	3	4	4	4	4	3	2	4	4	4	4	2	4	4	5	3	4	4
4	4	5	4	2	3	1	2	4	2	4	1	4	4	2	3	2	3	2	2	2	2	2	2	2	2	5	4	4	5	4	5	5	4	5	5	4	5	5	3	4	4	4	2	2	3	2	2	2	4
2	2	4	5	2	4	5	2	4	5	4	5	4	5	5	5	5	4	4	4	4	5	1	5	2	4	2	5	4	5	5	4	4	5	4	2	4	2	1	4	4	4	2	4	5	4	4	4	4	5
4	4	5	5	1	4	3	3	3	2	1	1	3	2	1	3	3	2	2	2	4	4	4	5	5	4	4	4	4	4	3	4	5	4	4	4	5	3	5	4	4	3	4	3	3	3	2	2	3	4
3	2	4	4	2	3	3	2	2	3	3	2	3	4	2	3	3	2	2	2	4	2	2	2	2	4	4	4	4	4	2	4	4	2	4	3	4	2	4	4	3	2	3	2	3	5	5	5	4	4
4	4	4	4	3	3	4	4	4	4	2	2	3	3	2	4	3	3	2	3	2	2	2	2	2	4	5	4	4	4	4	4	4	4	4	5	5	5	5	4	3	3	3	1	3	1	2	2	2	3
3	2	4	3	2	2	4	3	2	4	3	2	4	5	2	1	4	3	4	2	2	4	4	4	5	3	4	4	3	2	4	3	5	3	2	4	4	3	2	3	2	3	4	3	2	1	4	2	4	3
4	4	3	3	2	4	3	2	4	4	4	3	4	4	4	2	4	2	2	4	4	3	3	3	4	4	4	4	4	4	4	4	3	3	4	4	4	2	3	3	3	2	2	2	4	4	4	3	3	5
4	4	4	4	2	4	3	3	3	3	2	2	2	2	2	4	3	3	3	2	2	2	2	2	2	4	4	4	4	4	4	4	4	4	5	4	4	4	4	4	4	2	4	3	2	1	5	5	5	5
4	4	4	4	2	4	3	4	4	4	2	2	2	2	2	4	2	3	3	2	2	2	2	2	2	4	4	4	4	4	4	5	5	4	4	4	4	5	4	4	3	2	4	2	2	2	1	2	3	2
4	4	4	4	2	4	2	3	4	4	4	2	5	3	1	2	2	4	5	2	2	2	2	2	2	4	4	4	4	4	4	5	5	4	5	5	5	4	4	4	4	3	4	2	2	2	2	2	2	3
4	4	5	3	1	2	3	2	4	5	2	2	5	2	1	4	2	3	3	2	2	2	1	2	2	4	5	5	5	5	5	5	4	5	5	4	5	2	5	5	3	2	4	2	4	3	1	4	4	5
4	4	4	4	1	3	2	1	3	4	4	3	4	3	2	4	3	3	2	2	3	2	2	2	3	4	4	4	4	4	3	4	3	4	3	4	3	4	4	4	4	3	5	3	3	4	3	3	4	4
4	4	4	4	2	4	4	3	4	4	4	2	4	3	3	3	3	3	2	2	3	2	2	2	2	4	4	4	4	4	3	4	4	3	4	4	4	2	4	3	4	2	3	3	4	2	4	2	3	3
2	3	2	2	2	2	2	3	1	4	3	2	2	3	1	4	4	2	3	2	1	1	1	1	1	4	4	3	2	4	4	3	3	4	4	4	4	5	5	5	4	3	4	2	1	1	4	3	1	5
4	5	5	5	1	4	2	2	2	4	1	1	4	1	2	4	2	2	2	2	2	2	2	2	2	5	5	5	5	5	5	5	5	5	5	4	5	4	5	5	4	3	4	2	5	4	5	4	3	5
4	4	4	4	2	4	2	2	2	4	2	2	4	4	2	4	2	4	4	2	4	4	4	4	4	4	4	4	4	4	4	5	5	3	4	4	4	4	4	4	4	3	4	2	2	2	2	2	3	3
5	5	5	5	1	5	3	1	4	4	5	5	5	5	4	3	4	3	3	4	3	4	2	4	4	5	1	5	5	5	5	5	5	4	4	5	5	3	3	4	4	3	3	4	5	5	5	5	5	5
5	4	4	4	2	4	3	3	4	4	3	2	4	4	2	4	2	4	3	2	4	4	4	4	4	4	5	4	4	4	4	5	5	5	5	5	4	3	5	5	4	3	3	2	2	3	5	5	2	3
4	4	4	4	1	4	2	2	2	2	2	2	2	2	2	4	2	3	2	2	5	5	5	5	5	4	2	4	3	4	2	5	5	4	5	5	5	5	5	5	2	1	5	2	3	1	2	4	1	4
3	3	3	3	2	3	2	2	2	3	2	2	2	2	2	3	2	2	2	2	2	2	2	2	2	2	2	3	2	2	2	4	4	2	3	3	4	2	4	3	2	2	3	2	4	3	4	4	3	4
4	4	5	3	2	4	3	3	3	3	4	3	4	4	2	3	3	3	3	3	3	3	2	3	3	2	2	1	1	2	2	4	4	3	3	5	3	3	5	1	3	2	3	3	4	1	1	2	3	2
4	4	4	4	1	3	3	2	2	3	2	2	4	2	1	4	2	3	2	1	2	2	2	2	2	4	4	4	2	4	3	4	4	4	4	3	4	4	1	5	4	2	2	2	3	2	4	4	3	3
5	5	5	5	2	5	3	4	4	1	4	1	5	4	4	4	4	5	1	4	5	5	4	5	5	5	5	5	5	5	5	5	5	5	5	5	5	4	5	5	5	3	5	3	3	1	3	3	3	3
4	4	4	4	2	4	3	4	4	4	4	2	5	2	2	4	2	3	3	1	4	4	4	4	4	4	4	4	3	4	4	4	5	3	4	2	4	4	4	2	2	2	4	2	1	1	2	2	4	3
4	4	4	5	2	3	2	4	3	3	4	4	3	3	1	2	3	3	3	2	4	3	2	4	2	3	4	4	3	3	4	4	4	4	5	2	4	3	3	4	4	3	3	3	2	3	2	2	2	2
4	3	3	4	2	4	4	1	3	3	2	2	3	4	4	5	3	3	2	2	4	3	3	2	4	4	3	4	4	3	4	4	3	2	3	3	4	3	4	3	3	4	3	4	3	4	4	4	5	4
4	4	5	4	1	3	3	3	2	4	4	2	4	3	2	3	3	4	2	2	2	3	2	2	2	4	4	4	4	4	4	4	4	3	5	4	4	3	5	5	4	3	3	2	3	4	4	4	3	3
4	4	5	4	3	4	2	4	2	4	1	1	4	4	1	4	3	4	3	2	2	2	2	2	2	5	5	5	5	5	4	5	5	4	4	5	4	4	4	5	5	5	2	2	2	4	1	3	2	3
4	5	5	5	2	3	4	4	4	4	1	1	2	2	2	5	3	5	4	2	5	4	3	4	4	4	5	4	4	4	4	5	4	4	4	5	5	5	5	5	5	5	5	1	2	2	4	2	3	2
4	4	4	4	3	4	3	3	4	4	4	2	4	3	1	4	3	4	2	1	4	4	4	4	4	4	4	4	4	4	3	4	4	4	4	4	4	5	5	4	3	3	3	2	1	4	4	3	2	2
4	4	5	4	3	4	4	3	3	4	3	2	4	2	2	2	2	2	2	2	2	2	2	2	2	4	4	4	4	4	4	5	4	3	3	4	4	4	4	5	4	3	3	3	4	2	3	4	4	3
4	4	4	4	2	4	3	4	4	4	2	2	4	4	4	4	4	4	2	2	4	4	3	4	4	4	4	4	4	4	4	4	4	4	4	4	4	4	2	4	4	2	4	2	4	4	4	4	4	4
4	5	4	4	3	2	2	2	2	4	2	1	4	4	1	2	3	4	2	1	2	1	1	1	1	4	5	4	4	5	4	5	4	3	5	5	4	2	5	5	4	2	5	2	2	3	4	4	3	4
3	4	4	4	2	4	4	3	3	4	2	2	3	2	2	2	2	2	2	2	4	4	4	4	4	4	4	4	2	2	2	4	4	4	4	4	4	2	4	3	4	2	4	3	3	3	2	4	2	3
5	5	5	5	1	5	3	3	3	4	1	1	3	3	2	3	2	3	3	1	3	3	3	3	3	4	4	4	4	4	3	4	4	3	5	3	5	3	5	5	3	1	3	2	3	2	2	4	2	3
4	4	4	4	2	4	3	2	2	2	4	3	3	3	2	4	3	3	3	2	1	1	2	1	1	4	4	4	4	4	2	4	4	3	4	4	4	5	5	5	5	3	4	2	3	1	3	5	2	5
4	4	4	4	2	4	2	2	2	2	2	2	4	4	2	2	3	2	3	2	2	2	2	2	2	4	4	4	4	4	4	4	4	4	5	4	4	4	4	5	4	4	4	2	3	3	3	3	2	4
4	3	4	4	2	4	5	2	3	4	3	4	4	4	2	2	4	2	2	4	4	4	2	2	3	4	4	4	4	4	4	4	4	4	4	3	4	3	2	4	4	4	4	3	4	4	3	3	3	3
4	4	4	4	3	4	3	4	3	4	2	1	1	1	1	3	1	3	3	1	2	2	3	2	3	3	3	4	2	2	2	4	4	3	4	4	4	4	4	3	3	2	4	2	4	2	5	3	3	3
4	4	4	4	1	2	1	1	1	2	3	2	4	4	2	4	4	4	3	1	2	4	4	4	4	4	4	4	4	4	4	5	5	3	3	4	5	4	5	4	4	3	4	3	2	2	4	4	4	4
4	4	5	5	2	3	2	2	4	3	2	2	4	4	2	4	4	2	1	2	3	2	2	2	4	4	4	4	2	4	1	5	5	3	5	5	5	4	4	5	5	2	4	2	3	3	4	3	2	4
5	5	5	5	1	4	4	4	4	4	3	3	4	3	1	5	5	5	5	1	5	4	3	4	3	5	5	5	5	5	5	5	5	5	5	1	5	4	5	5	5	3	5	2	3	3	2	3	2	3
3	4	4	4	2	4	2	2	2	2	3	3	4	3	3	3	3	3	3	2	2	2	2	2	2	4	4	3	3	4	3	4	4	4	4	5	4	2	4	4	4	4	2	4	4	4	4	4	4	4
5	5	5	5	1	5	1	1	2	4	4	3	4	3	1	4	3	3	1	3	1	5	2	5	3	5	5	5	5	5	5	5	5	5	5	5	5	2	5	5	5	1	1	1	1	1	1	1	1	1
5	5	5	5	4	4	4	4	4	4	2	2	3	2	2	5	4	4	4	4	4	4	4	4	4	5	5	5	5	5	5	5	5	5	5	5	5	4	4	5	5	4	4	2	3	2	3	3	2	3
4	4	4	4	1	4	2	2	2	2	4	2	4	4	2	4	4	3	2	2	2	2	1	2	2	4	4	4	3	4	4	5	5	5	4	4	4	4	2	4	4	4	4	2	4	4	4	3	4	2
4	4	5	5	2	4	2	2	4	4	3	3	5	5	4	4	4	3	1	3	5	3	3	3	3	4	4	4	4	4	3	5	5	3	4	5	5	5	5	5	2	1	4	2	3	1	1	3	1	4
3	3	4	4	1	4	3	2	3	4	3	3	3	3	2	2	2	3	2	2	3	3	3	3	3	3	3	3	2	3	3	4	4	3	3	3	4	3	4	3	3	2	4	2	3	3	4	3	2	4
3	3	4	3	3	3	2	2	2	2	3	3	3	3	1	3	3	3	3	1	1	2	1	1	2	4	4	4	4	4	4	4	4	4	4	3	4	4	3	5	3	3	3	3	4	4	5	3	4	4
4	4	5	4	3	4	2	3	2	3	3	2	3	3	3	4	3	3	4	2	4	3	2	2	3	4	4	3	3	4	4	4	5	3	4	4	4	4	4	3	3	3	3	1	2	1	2	3	3	4
3	3	4	3	1	1	1	2	1	4	1	1	2	1	1	1	1	1	1	1	2	2	2	2	2	4	4	4	3	4	4	4	5	1	4	2	5	5	5	3	1	1	4	2	4	4	4	5	4	4
4	4	4	4	1	4	4	4	4	4	2	2	4	2	1	5	2	4	4	1	3	4	4	4	4	4	4	4	4	4	4	5	5	4	5	4	5	4	5	4	4	3	3	3	2	2	5	2	2	4
4	4	4	4	2	4	2	2	3	2	3	2	3	3	1	3	4	3	2	3	3	3	3	3	3	4	4	4	4	4	4	5	5	5	3	3	4	4	5	4	4	3	3	4	4	4	4	4	3	3
4	5	5	3	2	4	2	2	2	1	2	1	3	2	2	4	4	4	5	2	5	5	4	4	4	4	4	5	4	5	4	5	5	5	5	2	4	4	5	5	3	2	4	2	3	3	4	5	2	3
4	2	3	3	2	4	2	3	5	4	2	4	3	5	3	2	5	2	2	3	3	2	2	5	4	4	3	5	3	3	4	4	3	5	4	2	3	1	2	3	2	4	4	4	2	3	3	4	2	3
3	5	5	5	1	4	4	1	1	2	4	4	4	4	4	2	4	3	3	2	4	4	2	4	4	4	5	4	3	3	2	5	5	3	4	5	5	2	5	4	3	2	1	3	2	5	3	3	4	3
4	3	4	5	2	4	3	4	2	3	3	2	4	2	4	3	3	4	2	4	3	2	3	3	2	4	2	2	3	2	3	4	2	2	3	2	3	4	3	2	3	2	2	4	3	5	2	4	4	4
4	4	4	4	2	4	3	3	2	3	3	2	3	3	3	4	3	3	3	2	3	2	2	2	2	4	4	4	3	4	4	4	4	4	4	4	4	3	4	5	4	4	4	3	3	4	2	3	3	4
1	1	3	3	2	3	2	2	3	4	2	2	3	4	1	3	2	2	2	1	2	2	2	2	2	2	2	2	1	2	1	2	3	1	3	3	4	4	2	5	3	3	1	2	3	2	4	4	4	5
4	4	5	5	1	3	1	1	1	1	2	2	4	2	3	5	3	3	3	2	2	2	1	2	2	5	5	5	5	5	5	5	5	5	4	3	4	5	5	5	3	2	4	2	3	1	4	4	1	4
4	4	4	4	2	4	3	1	2	2	3	2	2	3	2	4	3	3	3	2	4	4	2	4	4	4	4	4	3	4	4	4	4	4	4	3	4	2	4	5	3	3	4	2	2	2	4	4	3	3
5	5	4	5	2	5	5	4	5	5	5	2	4	5	2	4	4	5	2	2	4	2	1	1	2	5	5	4	4	5	4	5	5	5	5	4	5	2	5	5	5	1	5	3	3	3	2	2	2	1
4	4	4	4	2	4	3	3	4	4	4	2	4	4	2	4	4	4	4	2	2	2	2	2	2	5	5	5	5	5	5	5	5	3	5	5	5	5	4	4	5	3	3	2	2	4	3	2	2	4
3	4	5	4	2	4	3	2	5	4	2	2	4	2	4	2	3	2	2	4	4	3	1	3	4	4	3	4	5	4	4	2	4	3	5	2	4	3	2	5	3	4	2	4	2	1	3	3	2	1
4	4	4	3	2	3	3	3	3	3	1	1	2	1	1	3	2	3	3	1	4	4	4	4	4	3	4	4	3	4	3	4	4	3	3	3	4	4	5	4	3	2	3	2	2	2	4	3	3	4
5	5	5	5	2	5	2	1	3	5	4	2	4	4	2	2	2	3	1	3	4	5	4	4	4	5	5	5	5	5	5	5	5	5	5	4	5	5	4	5	4	3	3	2	2	1	3	2	3	3
4	4	4	4	2	4	4	4	4	4	4	4	4	4	3	4	3	4	4	3	4	4	4	4	4	4	4	4	3	4	3	4	4	3	3	3	4	3	4	3	4	3	4	3	2	3	2	2	2	3
5	5	5	5	5	5	5	5	5	5	2	1	5	5	2	5	5	4	3	2	4	4	2	4	4	4	4	4	4	4	4	5	5	2	5	2	4	4	5	3	5	1	5	4	4	5	4	2	1	2
3	4	4	4	2	4	2	3	2	4	2	1	3	2	1	1	1	3	3	2	4	3	3	3	3	4	4	4	3	3	4	4	2	2	3	2	3	5	5	2	2	1	2	2	3	4	4	2	3	3
5	5	5	5	1	5	2	4	5	5	4	3	4	5	3	5	4	3	4	3	5	4	4	4	4	3	4	4	3	4	4	5	5	3	4	4	4	4	5	5	5	3	5	1	3	3	1	4	3	4
4	5	4	4	3	4	3	4	4	5	4	1	4	4	2	3	2	5	1	5	1	2	2	2	4	5	5	4	4	5	4	5	5	3	4	3	3	2	4	4	3	4	5	2	1	2	1	2	3	4
4	4	4	4	2	2	3	3	3	3	3	2	3	3	1	4	3	2	3	2	2	2	2	2	2	4	4	4	4	4	4	4	4	3	4	3	4	5	5	4	5	2	4	2	3	4	4	4	5	4
4	4	5	4	1	3	2	3	2	2	3	2	3	4	1	3	2	3	2	2	4	4	3	3	3	4	4	2	3	4	4	4	4	3	3	4	4	3	3	4	4	3	3	3	4	3	4	3	3	4
4	5	5	5	2	5	2	2	2	2	4	1	4	4	2	4	4	4	4	4	4	4	4	4	4	4	5	4	4	4	4	5	5	2	5	5	5	4	4	5	5	5	5	3	4	2	3	3	2	3
5	5	5	5	4	4	5	4	5	5	3	2	5	3	3	5	5	4	5	4	1	2	1	1	1	5	5	5	5	5	4	5	4	5	5	4	5	5	5	5	4	3	2	1	1	3	1	1	1	3
4	5	4	4	2	3	2	2	2	3	2	2	4	3	2	3	3	2	2	1	4	4	4	4	4	4	4	4	4	4	4	4	3	2	2	2	3	2	2	3	4	4	5	3	4	4	3	3	2	3
4	4	4	4	1	3	4	2	4	4	3	2	4	3	3	4	4	3	3	2	4	4	2	3	4	4	4	4	4	4	5	5	4	3	4	2	4	4	5	5	4	2	4	1	2	1	3	2	5	2
5	5	5	4	3	3	4	3	4	5	4	3	5	5	3	5	3	3	3	3	1	1	1	1	2	4	4	4	5	5	3	5	5	4	4	4	5	4	5	5	5	3	4	1	1	1	1	1	3	2
4	4	4	4	2	4	2	2	4	4	2	2	3	2	2	3	2	2	2	2	2	2	2	2	2	4	4	4	4	4	3	4	4	4	4	4	4	2	4	4	4	2	3	2	3	2	2	2	2	2
4	4	4	4	2	4	2	3	2	4	4	2	3	3	2	3	3	2	3	2	4	4	3	4	4	4	4	4	3	4	3	4	4	4	4	4	4	3	4	4	3	3	3	2	4	2	2	2	2	2
4	4	3	4	2	4	2	3	2	4	2	2	1	2	1	1	1	2	2	2	4	4	3	4	4	4	4	4	3	4	4	3	4	4	4	2	4	4	4	4	4	2	3	4	4	2	4	4	4	4
4	4	4	3	2	3	3	2	3	3	3	3	2	3	2	2	2	2	2	1	4	4	4	4	4	4	3	4	2	3	3	4	4	2	3	3	4	2	3	4	3	2	1	2	3	1	3	3	4	5
4	4	4	4	2	4	2	2	2	2	4	4	4	4	1	3	3	3	2	2	2	4	4	4	2	4	4	4	4	4	4	4	4	2	4	4	4	2	2	4	4	1	3	3	2	4	4	4	2	3
4	5	5	3	1	5	5	1	5	5	2	2	4	4	2	2	2	2	2	2	2	4	2	4	4	4	4	3	3	3	3	5	5	5	5	5	5	1	1	1	1	1	1	5	5	5	5	5	5	1
4	5	5	5	2	4	1	1	1	2	2	1	2	1	1	2	2	2	2	2	2	2	2	2	2	4	5	5	5	5	3	4	5	5	5	4	5	4	5	5	4	3	5	4	3	2	3	3	1	4
4	4	4	4	2	4	2	2	2	2	4	2	2	2	2	4	2	4	4	2	4	4	4	4	4	4	4	4	4	4	3	4	4	4	4	4	4	2	5	5	3	2	4	3	4	4	4	4	4	4
4	4	5	4	2	5	4	4	4	5	2	1	2	1	1	3	3	2	3	1	4	3	4	3	4	5	5	4	5	4	4	5	5	5	5	5	5	4	5	4	5	3	5	3	2	1	2	2	4	2
4	4	4	4	2	4	2	2	2	4	4	2	4	4	2	4	2	4	4	2	2	2	2	2	2	4	4	4	4	4	4	4	4	4	4	4	4	4	4	4	4	4	4	2	3	3	3	4	3	3
2	2	4	2	2	2	2	1	2	4	4	4	2	4	1	2	2	2	2	2	2	2	2	2	2	1	1	2	2	2	2	2	2	2	4	2	4	1	4	4	2	2	2	4	5	2	4	4	4	4
4	4	4	3	2	4	4	2	3	3	3	2	3	3	2	4	3	3	2	2	2	2	2	2	2	4	3	4	3	4	4	5	5	3	5	4	5	4	5	5	3	2	2	2	3	3	4	4	2	3
4	4	4	4	4	4	5	1	5	4	3	5	3	4	2	4	2	2	3	5	4	3	1	3	4	4	4	4	5	4	4	5	1	5	5	5	5	1	5	5	5	5	2	3	3	3	5	4	3	3
4	4	4	4	2	3	4	3	4	4	2	2	2	2	2	2	2	2	3	2	4	4	4	4	4	4	4	4	3	4	3	4	4	3	4	3	4	2	4	4	2	2	4	2	3	2	2	3	3	4
3	3	4	4	2	3	3	3	3	3	3	2	3	3	1	3	3	2	2	2	4	4	3	4	4	4	4	4	4	4	4	4	4	3	4	3	4	3	5	4	3	2	3	3	3	1	2	3	3	3
3	3	4	3	1	4	3	2	4	4	4	2	3	4	1	3	3	3	4	2	3	4	3	3	4	3	4	4	3	3	3	4	5	3	4	3	4	4	5	3	4	2	3	2	2	2	2	4	4	3
5	4	4	5	1	4	5	2	2	4	4	2	2	4	2	4	4	4	2	2	4	5	2	4	5	4	4	4	4	4	5	5	4	5	4	4	4	4	2	4	4	5	4	3	4	3	3	3	2	4
4	2	5	4	2	4	4	3	4	4	4	2	3	3	1	3	3	3	3	2	4	4	4	4	4	4	4	4	3	4	3	5	5	5	5	4	5	2	5	5	5	3	3	3	2	3	4	4	4	3
5	5	5	5	1	5	5	1	5	5	4	2	4	3	1	4	3	3	2	2	3	4	3	3	2	4	5	5	4	4	3	5	5	3	4	3	3	5	5	3	4	2	4	4	3	3	2	3	3	4
3	3	5	3	2	3	2	3	3	2	2	2	2	2	2	2	2	2	3	2	3	2	3	2	3	4	4	3	3	3	3	4	4	4	4	4	3	4	3	3	3	2	2	3	3	3	3	3	3	3
4	4	5	4	1	4	2	3	4	2	3	2	4	3	2	3	2	3	3	2	2	2	2	2	3	4	5	5	5	5	4	5	5	4	5	4	5	4	2	5	4	3	4	3	3	2	2	3	3	3
4	4	4	4	2	4	2	2	2	3	2	2	4	3	2	2	3	2	2	2	2	3	2	2	2	4	4	4	4	4	4	4	3	4	3	4	3	3	3	3	3	3	4	4	4	4	4	4	4	4
4	4	4	4	2	3	3	4	3	4	3	3	4	3	3	4	3	4	4	2	5	2	2	4	2	3	4	3	3	3	3	5	4	3	4	4	4	4	4	4	3	3	3	3	4	3	4	3	3	3
3	3	4	3	2	3	2	2	3	4	4	3	3	2	2	2	2	2	2	2	2	2	2	2	2	4	4	4	4	4	3	4	4	3	4	3	4	4	4	2	3	3	3	2	3	4	4	4	3	4
4	4	4	4	1	4	2	3	3	4	4	2	4	4	2	4	3	3	2	1	2	3	4	2	4	4	2	3	3	4	4	4	4	3	3	4	4	3	2	4	4	3	4	2	4	4	4	3	3	4
5	5	5	5	2	5	3	3	4	3	4	3	4	4	3	4	3	3	3	3	2	2	2	3	3	3	4	4	3	4	4	5	5	5	5	4	5	4	5	5	4	3	4	2	3	2	2	2	3	3
3	4	3	4	2	4	2	4	1	5	4	1	4	4	2	4	4	4	3	2	2	3	2	2	4	4	5	4	4	4	3	5	5	4	4	4	4	4	5	5	3	1	3	1	3	2	2	5	4	2
3	4	4	4	2	4	3	3	3	3	2	2	2	3	2	2	3	3	3	3	2	2	1	2	2	4	4	4	4	4	4	4	4	3	3	4	4	4	4	4	4	3	5	2	3	3	1	2	2	3
4	5	4	4	1	4	4	1	2	2	2	2	2	2	2	4	4	4	2	1	5	5	5	5	5	4	4	5	4	4	4	5	5	3	5	4	4	2	1	5	5	3	5	3	3	2	4	3	3	4
4	4	3	4	1	4	2	3	3	4	3	4	3	3	2	2	3	2	3	4	4	3	2	4	3	4	4	4	4	4	3	4	4	3	4	4	3	2	3	4	4	4	3	2	3	2	3	2	4	3
4	4	4	3	2	4	2	2	2	2	3	3	3	3	2	4	3	3	2	2	2	3	2	3	3	4	4	4	3	4	3	4	4	4	4	4	4	4	5	4	4	3	4	3	3	3	4	3	3	4
4	4	5	4	3	4	2	3	4	2	2	2	4	2	2	4	4	4	4	2	3	2	2	2	2	4	4	4	4	4	4	5	4	2	5	4	5	4	4	3	4	2	4	1	2	3	2	2	3	4
4	4	4	4	3	3	2	3	4	3	3	2	3	3	2	4	3	4	4	2	4	2	3	3	4	4	4	4	4	4	4	4	4	3	4	4	4	4	3	4	3	2	3	2	2	3	2	3	2	2
4	4	4	4	4	4	4	4	4	4	2	2	4	2	2	4	4	4	4	2	2	2	2	2	2	4	4	4	4	4	4	4	4	4	4	4	4	4	4	4	4	4	2	1	3	2	2	2	3	3
5	5	5	3	1	5	2	3	2	4	2	1	2	1	1	4	1	2	2	2	3	4	4	4	4	4	5	5	5	5	3	5	5	5	5	5	5	4	5	3	3	3	2	3	4	3	3	4	3	4
3	3	4	3	2	3	2	3	3	3	4	5	3	3	1	2	2	2	2	2	1	1	1	1	1	2	2	3	2	2	2	3	4	3	4	2	4	3	3	3	3	2	3	1	4	3	3	4	4	3
4	4	4	4	3	2	4	4	2	3	3	3	3	3	3	3	2	4	2	2	4	2	3	4	4	3	3	2	3	3	3	3	3	4	2	3	3	2	3	3	4	4	3	2	2	2	2	2	2	2
4	5	4	4	2	4	4	2	3	4	4	4	5	4	3	4	4	3	1	3	4	5	4	2	4	4	4	4	5	4	3	4	5	4	5	4	4	4	4	4	5	4	4	3	3	3	3	3	3	3
4	4	5	4	2	4	4	1	3	3	2	3	2	2	4	4	4	2	2	2	2	3	4	3	3	5	5	5	5	5	5	4	4	4	4	5	4	4	4	4	4	3	4	2	2	2	3	2	2	1
2	4	3	3	2	4	2	4	4	2	2	2	3	2	2	2	2	3	3	2	4	2	2	2	2	4	4	4	4	4	4	4	4	3	4	4	4	4	3	4	4	2	4	1	3	1	1	1	3	2
4	4	5	5	2	4	3	4	4	4	5	2	2	4	2	4	2	4	4	3	2	3	2	2	2	5	4	4	3	3	4	4	4	5	4	3	5	4	4	3	5	1	4	5	5	5	4	5	3	4
5	5	5	4	1	4	2	2	3	4	3	1	4	2	1	4	3	2	1	1	5	4	3	4	4	5	5	5	5	4	4	4	5	4	4	3	5	4	4	4	5	3	4	2	1	2	2	3	3	3
5	5	5	4	2	3	4	4	4	4	3	3	2	2	2	2	3	2	4	2	2	2	2	2	3	4	4	4	4	4	4	5	5	5	4	4	5	5	4	5	2	3	2	2	3	1	5	3	3	4
4	4	4	4	2	4	3	3	3	4	2	2	2	2	1	2	1	3	3	1	2	2	2	2	2	4	4	4	4	4	3	5	5	5	4	4	4	4	5	4	3	2	3	2	2	2	4	3	4	4
5	4	5	4	2	4	2	2	2	3	2	1	4	2	2	4	3	2	2	2	2	2	2	2	2	4	5	4	5	4	4	5	4	3	5	4	5	4	5	4	4	2	4	2	3	2	3	4	3	2
4	3	4	4	2	4	3	3	4	3	4	2	4	4	2	4	4	3	2	4	4	3	3	2	3	4	3	3	3	4	3	4	4	3	3	4	4	4	3	3	3	1	3	2	3	3	2	4	3	3
4	2	3	4	2	4	2	4	4	2	2	2	4	2	2	4	2	3	2	2	5	4	4	4	4	4	4	4	4	4	3	4	5	5	4	4	4	4	4	4	5	4	5	3	4	2	4	4	2	4
4	5	5	5	1	5	1	1	1	1	2	2	3	3	1	4	3	3	3	3	2	2	1	2	2	4	4	4	4	4	4	5	5	4	5	4	5	4	4	3	4	3	3	3	3	3	3	3	3	3
4	4	5	4	1	3	2	2	2	2	1	1	4	2	1	2	2	2	2	2	4	4	4	4	4	3	4	4	2	3	3	4	4	2	4	3	4	1	5	5	2	1	5	2	3	2	2	2	2	3
4	4	5	4	3	4	4	4	4	4	2	2	4	3	3	4	3	3	2	2	4	3	3	4	4	4	4	4	4	4	4	4	4	3	4	4	4	2	1	5	4	3	3	2	4	3	3	2	3	3
5	3	2	4	1	4	2	3	4	5	3	2	4	3	4	2	4	1	3	4	4	3	4	4	5	4	3	4	3	3	4	5	3	2	4	2	4	4	3	4	5	3	4	4	3	2	3	4	3	2
4	4	4	4	2	3	1	2	1	4	5	2	5	5	2	3	3	3	3	2	4	4	3	3	3	4	5	4	4	4	4	5	5	5	5	5	5	1	1	4	4	1	3	2	4	4	4	4	4	1
5	4	4	4	2	3	3	4	3	3	2	2	3	2	4	5	4	3	3	2	4	4	4	4	4	5	5	5	5	5	5	4	5	4	5	4	4	4	5	4	4	3	4	1	1	1	1	3	1	3
4	4	5	3	2	4	1	3	4	4	3	2	4	4	3	3	3	3	1	2	2	2	2	2	2	4	5	4	4	4	4	5	5	5	5	4	5	2	5	3	4	1	3	3	2	1	2	3	4	2
5	5	5	5	3	4	4	4	4	5	3	2	2	2	2	3	3	4	2	4	4	5	5	5	5	5	5	5	5	5	4	5	5	5	5	5	4	5	5	3	4	5	4	2	2	3	2	2	4	3
5	5	5	5	1	5	1	1	2	2	1	1	2	2	1	2	2	2	2	1	5	2	2	2	4	5	5	5	5	5	4	5	5	4	5	4	5	4	5	5	4	1	5	2	2	3	1	2	1	4
4	5	4	5	2	2	1	1	1	1	5	1	5	4	2	2	2	5	2	2	4	1	1	1	1	4	5	4	4	4	4	5	4	2	4	4	4	5	2	4	4	1	4	3	1	2	5	3	4	4
3	4	4	4	2	4	2	2	2	4	4	2	3	4	2	3	4	2	4	2	2	4	4	4	4	4	3	4	4	2	4	4	4	2	4	3	4	3	4	5	4	2	3	3	2	3	4	5	5	3
4	4	4	4	3	4	3	4	4	4	3	1	3	3	2	4	4	3	3	3	2	2	2	2	2	4	4	4	4	4	4	4	4	4	4	4	4	4	5	5	4	4	4	2	2	2	2	3	3	2
4	4	4	3	2	4	2	2	2	3	4	4	3	4	2	4	3	2	2	2	2	2	2	2	2	4	4	4	4	4	4	4	4	4	4	4	4	4	3	3	4	2	4	2	4	3	5	5	4	4
4	4	4	3	2	3	2	3	3	3	3	3	4	4	3	3	4	3	2	4	3	4	2	3	4	4	4	3	3	2	3	3	4	5	3	4	3	2	2	3	3	3	4	4	3	3	4	4	3	2
[truncated: 3 more columns]
